# Supplementary material for: Investigating the role of CpG islands and DNA methylation at 3′UTRs in cancer
Source: Life Sci Alliance. 2026 Jul 24;9(10):e202503234. doi: 10.26508/lsa.202503234 (PMC13401056; doi:10.26508/lsa.202503234)
Supplement: Supplementary file 1 [file LSA-2025-03234_TableS1.xlsx]

## Sheet: CpG_3UTR_unqiGeneID_AttributesB
Table S1: List of genes with 3’UTR CpG islands
Ensembl Gene ID	HGNC symbol	Gene biotype	Description
ENSG00000107331	ABCA2	protein_coding	ATP binding cassette subfamily A member 2 [Source:HGNC Symbol;Acc:HGNC:32]
ENSG00000129968	ABHD17A	protein_coding	abhydrolase domain containing 17A, depalmitoylase [Source:HGNC Symbol;Acc:HGNC:28756]
ENSG00000127220	ABHD8	protein_coding	abhydrolase domain containing 8 [Source:HGNC Symbol;Acc:HGNC:23759]
ENSG00000175164	ABO	protein_coding	ABO, alpha 1-3-N-acetylgalactosaminyltransferase and alpha 1-3-galactosyltransferase [Source:HGNC Symbol;Acc:HGNC:79]
ENSG00000122971	ACADS	protein_coding	acyl-CoA dehydrogenase short chain [Source:HGNC Symbol;Acc:HGNC:90]
ENSG00000072110	ACTN1	protein_coding	actinin alpha 1 [Source:HGNC Symbol;Acc:HGNC:163]
ENSG00000136378	ADAMTS7	protein_coding	ADAM metallopeptidase with thrombospondin type 1 motif 7 [Source:HGNC Symbol;Acc:HGNC:223]
ENSG00000213638	ADAT3	protein_coding	adenosine deaminase tRNA specific 3 [Source:HGNC Symbol;Acc:HGNC:25151]
ENSG00000162104	ADCY9	protein_coding	adenylate cyclase 9 [Source:HGNC Symbol;Acc:HGNC:240]
ENSG00000197177	ADGRA1	protein_coding	adhesion G protein-coupled receptor A1 [Source:HGNC Symbol;Acc:HGNC:13838]
ENSG00000020181	ADGRA2	protein_coding	adhesion G protein-coupled receptor A2 [Source:HGNC Symbol;Acc:HGNC:17849]
ENSG00000181790	ADGRB1	protein_coding	adhesion G protein-coupled receptor B1 [Source:HGNC Symbol;Acc:HGNC:943]
ENSG00000153531	ADPRHL1	protein_coding	ADP-ribosylhydrolase like 1 [Source:HGNC Symbol;Acc:HGNC:21303]
ENSG00000170214	ADRA1B	protein_coding	adrenoceptor alpha 1B [Source:HGNC Symbol;Acc:HGNC:278]
ENSG00000171873	ADRA1D	protein_coding	adrenoceptor alpha 1D [Source:HGNC Symbol;Acc:HGNC:280]
ENSG00000157985	AGAP1	protein_coding	ArfGAP with GTPase domain, ankyrin repeat and PH domain 1 [Source:HGNC Symbol;Acc:HGNC:16922]
ENSG00000133612	AGAP3	protein_coding	ArfGAP with GTPase domain, ankyrin repeat and PH domain 3 [Source:HGNC Symbol;Acc:HGNC:16923]
ENSG00000160216	AGPAT3	protein_coding	1-acylglycerol-3-phosphate O-acyltransferase 3 [Source:HGNC Symbol;Acc:HGNC:326]
ENSG00000188157	AGRN	protein_coding	agrin [Source:HGNC Symbol;Acc:HGNC:329]
ENSG00000166126	AMN	protein_coding	amnion associated transmembrane protein [Source:HGNC Symbol;Acc:HGNC:14604]
ENSG00000174945	AMZ1	protein_coding	archaelysin family metallopeptidase 1 [Source:HGNC Symbol;Acc:HGNC:22231]
ENSG00000176915	ANKLE2	protein_coding	ankyrin repeat and LEM domain containing 2 [Source:HGNC Symbol;Acc:HGNC:29101]
ENSG00000167522	ANKRD11	protein_coding	ankyrin repeat domain containing 11 [Source:HGNC Symbol;Acc:HGNC:21316]
ENSG00000198720	ANKRD13B	protein_coding	ankyrin repeat domain 13B [Source:HGNC Symbol;Acc:HGNC:26363]
ENSG00000163126	ANKRD23	protein_coding	ankyrin repeat domain 23 [Source:HGNC Symbol;Acc:HGNC:24470]
ENSG00000164236	ANKRD33B	protein_coding	ankyrin repeat domain 33B [Source:HGNC Symbol;Acc:HGNC:35240]
ENSG00000213337	ANKRD39	protein_coding	ankyrin repeat domain 39 [Source:HGNC Symbol;Acc:HGNC:28640]
ENSG00000185046	ANKS1B	protein_coding	ankyrin repeat and sterile alpha motif domain containing 1B [Source:HGNC Symbol;Acc:HGNC:24600]
ENSG00000183020	AP2A2	protein_coding	adaptor related protein complex 2 subunit alpha 2 [Source:HGNC Symbol;Acc:HGNC:562]
ENSG00000242802	AP5Z1	protein_coding	adaptor related protein complex 5 subunit zeta 1 [Source:HGNC Symbol;Acc:HGNC:22197]
ENSG00000115266	APC2	protein_coding	APC regulator of WNT signaling pathway 2 [Source:HGNC Symbol;Acc:HGNC:24036]
ENSG00000167580	AQP2	protein_coding	aquaporin 2 [Source:HGNC Symbol;Acc:HGNC:634]
ENSG00000275832	ARHGAP23	protein_coding	Rho GTPase activating protein 23 [Source:HGNC Symbol;Acc:HGNC:29293]
ENSG00000159314	ARHGAP27	protein_coding	Rho GTPase activating protein 27 [Source:HGNC Symbol;Acc:HGNC:31813]
ENSG00000160007	ARHGAP35	protein_coding	Rho GTPase activating protein 35 [Source:HGNC Symbol;Acc:HGNC:4591]
ENSG00000004848	ARX	protein_coding	aristaless related homeobox [Source:HGNC Symbol;Acc:HGNC:18060]
ENSG00000110881	ASIC1	protein_coding	acid sensing ion channel subunit 1 [Source:HGNC Symbol;Acc:HGNC:100]
ENSG00000101440	ASIP	protein_coding	agouti signaling protein [Source:HGNC Symbol;Acc:HGNC:745]
ENSG00000181652	ATG9B	protein_coding	autophagy related 9B [Source:HGNC Symbol;Acc:HGNC:21899]
ENSG00000068650	ATP11A	protein_coding	ATPase phospholipid transporting 11A [Source:HGNC Symbol;Acc:HGNC:13552]
ENSG00000074370	ATP2A3	protein_coding	ATPase sarcoplasmic/endoplasmic reticulum Ca2+ transporting 3 [Source:HGNC Symbol;Acc:HGNC:813]
ENSG00000116039	ATP6V1B1	protein_coding	ATPase H+ transporting V1 subunit B1 [Source:HGNC Symbol;Acc:HGNC:853]
ENSG00000158321	AUTS2	protein_coding	activator of transcription and developmental regulator AUTS2 [Source:HGNC Symbol;Acc:HGNC:14262]
ENSG00000198488	B3GNT6	protein_coding	UDP-GlcNAc:betaGal beta-1,3-N-acetylglucosaminyltransferase 6 [Source:HGNC Symbol;Acc:HGNC:24141]
ENSG00000266074	BAHCC1	protein_coding	BAH domain and coiled-coil containing 1 [Source:HGNC Symbol;Acc:HGNC:29279]
ENSG00000172530	BANP	protein_coding	BTG3 associated nuclear protein [Source:HGNC Symbol;Acc:HGNC:13450]
ENSG00000125492	BARHL1	protein_coding	BarH like homeobox 1 [Source:HGNC Symbol;Acc:HGNC:953]
ENSG00000156127	BATF	protein_coding	basic leucine zipper ATF-like transcription factor [Source:HGNC Symbol;Acc:HGNC:958]
ENSG00000105552	BCAT2	protein_coding	branched chain amino acid transaminase 2 [Source:HGNC Symbol;Acc:HGNC:977]
ENSG00000127152	BCL11B	protein_coding	BCL11 transcription factor B [Source:HGNC Symbol;Acc:HGNC:13222]
ENSG00000099385	BCL7C	protein_coding	BAF chromatin remodeling complex subunit BCL7C [Source:HGNC Symbol;Acc:HGNC:1006]
ENSG00000183092	BEGAIN	protein_coding	brain enriched guanylate kinase associated [Source:HGNC Symbol;Acc:HGNC:24163]
ENSG00000142959	BEST4	protein_coding	bestrophin 4 [Source:HGNC Symbol;Acc:HGNC:17106]
ENSG00000185963	BICD2	protein_coding	BICD cargo adaptor 2 [Source:HGNC Symbol;Acc:HGNC:17208]
ENSG00000063169	BICRA	protein_coding	BRD4 interacting chromatin remodeling complex associated protein [Source:HGNC Symbol;Acc:HGNC:4332]
ENSG00000136573	BLK	protein_coding	BLK proto-oncogene, Src family tyrosine kinase [Source:HGNC Symbol;Acc:HGNC:1057]
ENSG00000064489	BORCS8-MEF2B	protein_coding	BORCS8-MEF2B readthrough [Source:HGNC Symbol;Acc:HGNC:39979]
ENSG00000141867	BRD4	protein_coding	bromodomain containing 4 [Source:HGNC Symbol;Acc:HGNC:13575]
ENSG00000174672	BRSK2	protein_coding	BR serine/threonine kinase 2 [Source:HGNC Symbol;Acc:HGNC:11405]
ENSG00000188909	BSX	protein_coding	brain specific homeobox [Source:HGNC Symbol;Acc:HGNC:20450]
ENSG00000222009	BTBD19	protein_coding	BTB domain containing 19 [Source:HGNC Symbol;Acc:HGNC:27145]
ENSG00000133243	BTBD2	protein_coding	BTB domain containing 2 [Source:HGNC Symbol;Acc:HGNC:15504]
ENSG00000165810	BTNL9	protein_coding	butyrophilin like 9 [Source:HGNC Symbol;Acc:HGNC:24176]
ENSG00000106245	BUD31	protein_coding	BUD31 homolog [Source:HGNC Symbol;Acc:HGNC:29629]
ENSG00000283199	C13orf46	protein_coding	chromosome 13 open reading frame 46 [Source:HGNC Symbol;Acc:HGNC:53786]
ENSG00000270806	C17orf50	protein_coding	chromosome 17 open reading frame 50 [Source:HGNC Symbol;Acc:HGNC:29581]
ENSG00000119559	C19orf25	protein_coding	chromosome 19 open reading frame 25 [Source:HGNC Symbol;Acc:HGNC:26711]
ENSG00000188032	C19orf67	protein_coding	chromosome 19 open reading frame 67 [Source:HGNC Symbol;Acc:HGNC:34354]
ENSG00000235034	C19orf81	protein_coding	chromosome 19 open reading frame 81 [Source:HGNC Symbol;Acc:HGNC:40041]
ENSG00000131591	C1orf159	protein_coding	chromosome 1 open reading frame 159 [Source:HGNC Symbol;Acc:HGNC:26062]
ENSG00000282872	C1orf232	protein_coding	chromosome 1 open reading frame 230 [Source:HGNC Symbol;Acc:HGNC:53426]
ENSG00000159189	C1QC	protein_coding	complement C1q C chain [Source:HGNC Symbol;Acc:HGNC:1245]
ENSG00000131094	C1QL1	protein_coding	complement C1q like 1 [Source:HGNC Symbol;Acc:HGNC:24182]
ENSG00000186897	C1QL4	protein_coding	complement C1q like 4 [Source:HGNC Symbol;Acc:HGNC:31416]
ENSG00000173918	C1QTNF1	protein_coding	C1q and TNF related 1 [Source:HGNC Symbol;Acc:HGNC:14324]
ENSG00000184163	C1QTNF12	protein_coding	C1q and TNF related 12 [Source:HGNC Symbol;Acc:HGNC:32308]
ENSG00000184471	C1QTNF8	protein_coding	C1q and TNF related 8 [Source:HGNC Symbol;Acc:HGNC:31374]
ENSG00000196421	C20orf204	protein_coding	chromosome 20 open reading frame 204 [Source:HGNC Symbol;Acc:HGNC:27655]
ENSG00000146540	C7orf50	protein_coding	chromosome 7 open reading frame 50 [Source:HGNC Symbol;Acc:HGNC:22421]
ENSG00000074410	CA12	protein_coding	carbonic anhydrase 12 [Source:HGNC Symbol;Acc:HGNC:1371]
ENSG00000100314	CABP7	protein_coding	calcium binding protein 7 [Source:HGNC Symbol;Acc:HGNC:20834]
ENSG00000141837	CACNA1A	protein_coding	calcium voltage-gated channel subunit alpha1 A [Source:HGNC Symbol;Acc:HGNC:1388]
ENSG00000100346	CACNA1I	protein_coding	calcium voltage-gated channel subunit alpha1 I [Source:HGNC Symbol;Acc:HGNC:1396]
ENSG00000067191	CACNB1	protein_coding	calcium voltage-gated channel auxiliary subunit beta 1 [Source:HGNC Symbol;Acc:HGNC:1401]
ENSG00000166862	CACNG2	protein_coding	calcium voltage-gated channel auxiliary subunit gamma 2 [Source:HGNC Symbol;Acc:HGNC:1406]
ENSG00000105605	CACNG7	protein_coding	calcium voltage-gated channel auxiliary subunit gamma 7 [Source:HGNC Symbol;Acc:HGNC:13626]
ENSG00000105298	CACTIN	protein_coding	cactin, spliceosome C complex subunit [Source:HGNC Symbol;Acc:HGNC:29938]
ENSG00000183128	CALHM3	protein_coding	calcium homeostasis modulator 3 [Source:HGNC Symbol;Acc:HGNC:23458]
ENSG00000130643	CALY	protein_coding	calcyon neuron specific vesicular protein [Source:HGNC Symbol;Acc:HGNC:17938]
ENSG00000077549	CAPZB	protein_coding	capping actin protein of muscle Z-line subunit beta [Source:HGNC Symbol;Acc:HGNC:1491]
ENSG00000198286	CARD11	protein_coding	caspase recruitment domain family member 11 [Source:HGNC Symbol;Acc:HGNC:16393]
ENSG00000105483	CARD8	protein_coding	caspase recruitment domain family member 8 [Source:HGNC Symbol;Acc:HGNC:17057]
ENSG00000142453	CARM1	protein_coding	coactivator associated arginine methyltransferase 1 [Source:HGNC Symbol;Acc:HGNC:23393]
ENSG00000167971	CASKIN1	protein_coding	CASK interacting protein 1 [Source:HGNC Symbol;Acc:HGNC:20879]
ENSG00000130940	CASZ1	protein_coding	castor zinc finger 1 [Source:HGNC Symbol;Acc:HGNC:26002]
ENSG00000177469	CAVIN1	protein_coding	caveolae associated protein 1 [Source:HGNC Symbol;Acc:HGNC:9688]
ENSG00000099625	CBARP	protein_coding	CACN subunit beta associated regulatory protein [Source:HGNC Symbol;Acc:HGNC:28617]
ENSG00000102924	CBLN1	protein_coding	cerebellin 1 precursor [Source:HGNC Symbol;Acc:HGNC:1543]
ENSG00000160200	CBS	protein_coding	cystathionine beta-synthase [Source:HGNC Symbol;Acc:HGNC:1550]
ENSG00000173894	CBX2	protein_coding	chromobox 2 [Source:HGNC Symbol;Acc:HGNC:1552]
ENSG00000141582	CBX4	protein_coding	chromobox 4 [Source:HGNC Symbol;Acc:HGNC:1554]
ENSG00000141570	CBX8	protein_coding	chromobox 8 [Source:HGNC Symbol;Acc:HGNC:15962]
ENSG00000007080	CCDC124	protein_coding	coiled-coil domain containing 124 [Source:HGNC Symbol;Acc:HGNC:25171]
ENSG00000260220	CCDC187	protein_coding	coiled-coil domain containing 187 [Source:HGNC Symbol;Acc:HGNC:30942]
ENSG00000152076	CCDC74B	protein_coding	coiled-coil domain containing 74B [Source:HGNC Symbol;Acc:HGNC:25267]
ENSG00000015133	CCDC88C	protein_coding	coiled-coil domain containing 88C [Source:HGNC Symbol;Acc:HGNC:19967]
ENSG00000119242	CCDC92	protein_coding	coiled-coil domain containing 92 [Source:HGNC Symbol;Acc:HGNC:29563]
ENSG00000277200	CCDC92B	protein_coding	coiled-coil domain containing 92B [Source:HGNC Symbol;Acc:HGNC:52279]
ENSG00000101331	CCM2L	protein_coding	CCM2 like scaffold protein [Source:HGNC Symbol;Acc:HGNC:16153]
ENSG00000110092	CCND1	protein_coding	cyclin D1 [Source:HGNC Symbol;Acc:HGNC:1582]
ENSG00000104894	CD37	protein_coding	CD37 molecule [Source:HGNC Symbol;Acc:HGNC:1666]
ENSG00000101542	CDH20	protein_coding	cadherin 20 [Source:HGNC Symbol;Acc:HGNC:1760]
ENSG00000149654	CDH22	protein_coding	cadherin 22 [Source:HGNC Symbol;Acc:HGNC:13251]
ENSG00000139880	CDH24	protein_coding	cadherin 24 [Source:HGNC Symbol;Acc:HGNC:14265]
ENSG00000062038	CDH3	protein_coding	cadherin 3 [Source:HGNC Symbol;Acc:HGNC:1762]
ENSG00000179242	CDH4	protein_coding	cadherin 4 [Source:HGNC Symbol;Acc:HGNC:1763]
ENSG00000179776	CDH5	protein_coding	cadherin 5 [Source:HGNC Symbol;Acc:HGNC:1764]
ENSG00000136807	CDK9	protein_coding	cyclin dependent kinase 9 [Source:HGNC Symbol;Acc:HGNC:1780]
ENSG00000147889	CDKN2A	protein_coding	cyclin dependent kinase inhibitor 2A [Source:HGNC Symbol;Acc:HGNC:1787]
ENSG00000147883	CDKN2B	protein_coding	cyclin dependent kinase inhibitor 2B [Source:HGNC Symbol;Acc:HGNC:1788]
ENSG00000165556	CDX2	protein_coding	caudal type homeobox 2 [Source:HGNC Symbol;Acc:HGNC:1806]
ENSG00000101489	CELF4	protein_coding	CUGBP Elav-like family member 4 [Source:HGNC Symbol;Acc:HGNC:14015]
ENSG00000161082	CELF5	protein_coding	CUGBP Elav-like family member 5 [Source:HGNC Symbol;Acc:HGNC:14058]
ENSG00000116198	CEP104	protein_coding	centrosomal protein 104 [Source:HGNC Symbol;Acc:HGNC:24866]
ENSG00000100422	CERK	protein_coding	ceramide kinase [Source:HGNC Symbol;Acc:HGNC:19256]
ENSG00000223802	CERS1	protein_coding	ceramide synthase 1 [Source:HGNC Symbol;Acc:HGNC:14253]
ENSG00000206113	CFAP99	protein_coding	cilia and flagella associated protein 99 [Source:HGNC Symbol;Acc:HGNC:51180]
ENSG00000126759	CFP	protein_coding	complement factor properdin [Source:HGNC Symbol;Acc:HGNC:8864]
ENSG00000085872	CHERP	protein_coding	calcium homeostasis endoplasmic reticulum protein [Source:HGNC Symbol;Acc:HGNC:16930]
ENSG00000072609	CHFR	protein_coding	checkpoint with forkhead and ring finger domains [Source:HGNC Symbol;Acc:HGNC:20455]
ENSG00000176108	CHMP6	protein_coding	charged multivesicular body protein 6 [Source:HGNC Symbol;Acc:HGNC:25675]
ENSG00000166664	CHRFAM7A	protein_coding	CHRNA7 (exons 5-10) and FAM7A (exons A-E) fusion [Source:HGNC Symbol;Acc:HGNC:15781]
ENSG00000101204	CHRNA4	protein_coding	cholinergic receptor nicotinic alpha 4 subunit [Source:HGNC Symbol;Acc:HGNC:1958]
ENSG00000175344	CHRNA7	protein_coding	cholinergic receptor nicotinic alpha 7 subunit [Source:HGNC Symbol;Acc:HGNC:1960]
ENSG00000175264	CHST1	protein_coding	carbohydrate sulfotransferase 1 [Source:HGNC Symbol;Acc:HGNC:1969]
ENSG00000136213	CHST12	protein_coding	carbohydrate sulfotransferase 12 [Source:HGNC Symbol;Acc:HGNC:17423]
ENSG00000122863	CHST3	protein_coding	carbohydrate sulfotransferase 3 [Source:HGNC Symbol;Acc:HGNC:1971]
ENSG00000106404	CLDN15	protein_coding	claudin 15 [Source:HGNC Symbol;Acc:HGNC:2036]
ENSG00000182372	CLN8	protein_coding	CLN8 transmembrane ER and ERGIC protein [Source:HGNC Symbol;Acc:HGNC:2079]
ENSG00000171603	CLSTN1	protein_coding	calsyntenin 1 [Source:HGNC Symbol;Acc:HGNC:17447]
ENSG00000070729	CNGB1	protein_coding	cyclic nucleotide gated channel subunit beta 1 [Source:HGNC Symbol;Acc:HGNC:2151]
ENSG00000111799	COL12A1	protein_coding	collagen type XII alpha 1 chain [Source:HGNC Symbol;Acc:HGNC:2188]
ENSG00000182871	COL18A1	protein_coding	collagen type XVIII alpha 1 chain [Source:HGNC Symbol;Acc:HGNC:2195]
ENSG00000134871	COL4A2	protein_coding	collagen type IV alpha 2 chain [Source:HGNC Symbol;Acc:HGNC:2203]
ENSG00000130635	COL5A1	protein_coding	collagen type V alpha 1 chain [Source:HGNC Symbol;Acc:HGNC:2209]
ENSG00000142173	COL6A2	protein_coding	collagen type VI alpha 2 chain [Source:HGNC Symbol;Acc:HGNC:2212]
ENSG00000092758	COL9A3	protein_coding	collagen type IX alpha 3 chain [Source:HGNC Symbol;Acc:HGNC:2219]
ENSG00000006695	COX10	protein_coding	cytochrome c oxidase assembly factor heme A:farnesyltransferase COX10 [Source:HGNC Symbol;Acc:HGNC:2260]
ENSG00000240230	COX19	protein_coding	cytochrome c oxidase assembly factor COX19 [Source:HGNC Symbol;Acc:HGNC:28074]
ENSG00000168993	CPLX1	protein_coding	complexin 1 [Source:HGNC Symbol;Acc:HGNC:2309]
ENSG00000005339	CREBBP	protein_coding	CREB binding protein [Source:HGNC Symbol;Acc:HGNC:2348]
ENSG00000105662	CRTC1	protein_coding	CREB regulated transcription coactivator 1 [Source:HGNC Symbol;Acc:HGNC:16062]
ENSG00000103653	CSK	protein_coding	C-terminal Src kinase [Source:HGNC Symbol;Acc:HGNC:2444]
ENSG00000141551	CSNK1D	protein_coding	casein kinase 1 delta [Source:HGNC Symbol;Acc:HGNC:2452]
ENSG00000133275	CSNK1G2	protein_coding	casein kinase 1 gamma 2 [Source:HGNC Symbol;Acc:HGNC:2455]
ENSG00000150281	CTF1	protein_coding	cardiotrophin 1 [Source:HGNC Symbol;Acc:HGNC:2499]
ENSG00000134030	CTIF	protein_coding	cap binding complex dependent translation initiation factor [Source:HGNC Symbol;Acc:HGNC:23925]
ENSG00000142544	CTU1	protein_coding	cytosolic thiouridylase subunit 1 [Source:HGNC Symbol;Acc:HGNC:29590]
ENSG00000180891	CUEDC1	protein_coding	CUE domain containing 1 [Source:HGNC Symbol;Acc:HGNC:31350]
ENSG00000257923	CUX1	protein_coding	cut like homeobox 1 [Source:HGNC Symbol;Acc:HGNC:2557]
ENSG00000008283	CYB561	protein_coding	cytochrome b561 [Source:HGNC Symbol;Acc:HGNC:2571]
ENSG00000051523	CYBA	protein_coding	cytochrome b-245 alpha chain [Source:HGNC Symbol;Acc:HGNC:2577]
ENSG00000178927	CYBC1	protein_coding	cytochrome b-245 chaperone 1 [Source:HGNC Symbol;Acc:HGNC:28672]
ENSG00000187553	CYP26C1	protein_coding	cytochrome P450 family 26 subfamily C member 1 [Source:HGNC Symbol;Acc:HGNC:20577]
ENSG00000197446	CYP2F1	protein_coding	cytochrome P450 family 2 subfamily F member 1 [Source:HGNC Symbol;Acc:HGNC:2632]
ENSG00000171954	CYP4F22	protein_coding	cytochrome P450 family 4 subfamily F member 22 [Source:HGNC Symbol;Acc:HGNC:26820]
ENSG00000105443	CYTH2	protein_coding	cytohesin 2 [Source:HGNC Symbol;Acc:HGNC:9502]
ENSG00000008256	CYTH3	protein_coding	cytohesin 3 [Source:HGNC Symbol;Acc:HGNC:9504]
ENSG00000071626	DAZAP1	protein_coding	DAZ associated protein 1 [Source:HGNC Symbol;Acc:HGNC:2683]
ENSG00000105516	DBP	protein_coding	D-box binding PAR bZIP transcription factor [Source:HGNC Symbol;Acc:HGNC:2697]
ENSG00000109851	DBX1	protein_coding	developing brain homeobox 1 [Source:HGNC Symbol;Acc:HGNC:33185]
ENSG00000177030	DEAF1	protein_coding	DEAF1 transcription factor [Source:HGNC Symbol;Acc:HGNC:14677]
ENSG00000168350	DEGS2	protein_coding	delta 4-desaturase, sphingolipid 2 [Source:HGNC Symbol;Acc:HGNC:20113]
ENSG00000139549	DHH	protein_coding	desert hedgehog signaling molecule [Source:HGNC Symbol;Acc:HGNC:2865]
ENSG00000101191	DIDO1	protein_coding	death inducer-obliterator 1 [Source:HGNC Symbol;Acc:HGNC:2680]
ENSG00000170579	DLGAP1	protein_coding	DLG associated protein 1 [Source:HGNC Symbol;Acc:HGNC:2905]
ENSG00000198010	DLGAP2	protein_coding	DLG associated protein 2 [Source:HGNC Symbol;Acc:HGNC:2906]
ENSG00000116544	DLGAP3	protein_coding	DLG associated protein 3 [Source:HGNC Symbol;Acc:HGNC:30368]
ENSG00000187908	DMBT1	protein_coding	deleted in malignant brain tumors 1 [Source:HGNC Symbol;Acc:HGNC:2926]
ENSG00000142700	DMRTA2	protein_coding	DMRT like family A2 [Source:HGNC Symbol;Acc:HGNC:13908]
ENSG00000105993	DNAJB6	protein_coding	DnaJ heat shock protein family (Hsp40) member B6 [Source:HGNC Symbol;Acc:HGNC:14888]
ENSG00000272636	DOC2B	protein_coding	double C2 domain beta [Source:HGNC Symbol;Acc:HGNC:2986]
ENSG00000129932	DOHH	protein_coding	deoxyhypusine hydroxylase [Source:HGNC Symbol;Acc:HGNC:28662]
ENSG00000175920	DOK7	protein_coding	docking protein 7 [Source:HGNC Symbol;Acc:HGNC:26594]
ENSG00000104885	DOT1L	protein_coding	DOT1 like histone lysine methyltransferase [Source:HGNC Symbol;Acc:HGNC:24948]
ENSG00000011332	DPF1	protein_coding	double PHD fingers 1 [Source:HGNC Symbol;Acc:HGNC:20225]
ENSG00000130226	DPP6	protein_coding	dipeptidyl peptidase like 6 [Source:HGNC Symbol;Acc:HGNC:3010]
ENSG00000162490	DRAXIN	protein_coding	dorsal inhibitory axon guidance protein [Source:HGNC Symbol;Acc:HGNC:25054]
ENSG00000276023	DUSP14	protein_coding	dual specificity phosphatase 14 [Source:HGNC Symbol;Acc:HGNC:17007]
ENSG00000149599	DUSP15	protein_coding	dual specificity phosphatase 15 [Source:HGNC Symbol;Acc:HGNC:16236]
ENSG00000184545	DUSP8	protein_coding	dual specificity phosphatase 8 [Source:HGNC Symbol;Acc:HGNC:3074]
ENSG00000107404	DVL1	protein_coding	dishevelled segment polarity protein 1 [Source:HGNC Symbol;Acc:HGNC:3084]
ENSG00000101210	EEF1A2	protein_coding	eukaryotic translation elongation factor 1 alpha 2 [Source:HGNC Symbol;Acc:HGNC:3192]
ENSG00000099617	EFNA2	protein_coding	ephrin A2 [Source:HGNC Symbol;Acc:HGNC:3222]
ENSG00000090776	EFNB1	protein_coding	ephrin B1 [Source:HGNC Symbol;Acc:HGNC:3226]
ENSG00000110047	EHD1	protein_coding	EH domain containing 1 [Source:HGNC Symbol;Acc:HGNC:3242]
ENSG00000024422	EHD2	protein_coding	EH domain containing 2 [Source:HGNC Symbol;Acc:HGNC:3243]
ENSG00000106263	EIF3B	protein_coding	eukaryotic translation initiation factor 3 subunit B [Source:HGNC Symbol;Acc:HGNC:3280]
ENSG00000163064	EN1	protein_coding	engrailed homeobox 1 [Source:HGNC Symbol;Acc:HGNC:3342]
ENSG00000182156	ENPP7	protein_coding	ectonucleotide pyrophosphatase/phosphodiesterase 7 [Source:HGNC Symbol;Acc:HGNC:23764]
ENSG00000063245	EPN1	protein_coding	epsin 1 [Source:HGNC Symbol;Acc:HGNC:21604]
ENSG00000127527	EPS15L1	protein_coding	epidermal growth factor receptor pathway substrate 15 like 1 [Source:HGNC Symbol;Acc:HGNC:24634]
ENSG00000268041	ERFL	protein_coding	ETS repressor factor like [Source:HGNC Symbol;Acc:HGNC:53894]
ENSG00000187017	ESPN	protein_coding	espin [Source:HGNC Symbol;Acc:HGNC:13281]
ENSG00000157557	ETS2	protein_coding	ETS proto-oncogene 2, transcription factor [Source:HGNC Symbol;Acc:HGNC:3489]
ENSG00000142459	EVI5L	protein_coding	ecotropic viral integration site 5 like [Source:HGNC Symbol;Acc:HGNC:30464]
ENSG00000196405	EVL	protein_coding	Enah/Vasp-like [Source:HGNC Symbol;Acc:HGNC:20234]
ENSG00000167880	EVPL	protein_coding	envoplakin [Source:HGNC Symbol;Acc:HGNC:3503]
ENSG00000158008	EXTL1	protein_coding	exostosin like glycosyltransferase 1 [Source:HGNC Symbol;Acc:HGNC:3515]
ENSG00000196990	FAM163B	protein_coding	family with sequence similarity 163 member B [Source:HGNC Symbol;Acc:HGNC:33277]
ENSG00000148468	FAM171A1	protein_coding	family with sequence similarity 171 member A1 [Source:HGNC Symbol;Acc:HGNC:23522]
ENSG00000161682	FAM171A2	protein_coding	family with sequence similarity 171 member A2 [Source:HGNC Symbol;Acc:HGNC:30480]
ENSG00000177558	FAM187B	protein_coding	family with sequence similarity 187 member B [Source:HGNC Symbol;Acc:HGNC:26366]
ENSG00000125386	FAM193A	protein_coding	family with sequence similarity 193 member A [Source:HGNC Symbol;Acc:HGNC:16822]
ENSG00000177706	FAM20C	protein_coding	FAM20C golgi associated secretory pathway kinase [Source:HGNC Symbol;Acc:HGNC:22140]
ENSG00000164970	FAM219A	protein_coding	family with sequence similarity 219 member A [Source:HGNC Symbol;Acc:HGNC:19920]
ENSG00000167930	FAM234A	protein_coding	family with sequence similarity 234 member A [Source:HGNC Symbol;Acc:HGNC:14163]
ENSG00000071889	FAM3A	protein_coding	FAM3 metabolism regulating signaling molecule A [Source:HGNC Symbol;Acc:HGNC:13749]
ENSG00000171847	FAM90A1	protein_coding	family with sequence similarity 90 member A1 [Source:HGNC Symbol;Acc:HGNC:25526]
ENSG00000169710	FASN	protein_coding	fatty acid synthase [Source:HGNC Symbol;Acc:HGNC:3594]
ENSG00000127585	FBXL16	protein_coding	F-box and leucine rich repeat protein 16 [Source:HGNC Symbol;Acc:HGNC:14150]
ENSG00000155034	FBXL18	protein_coding	F-box and leucine rich repeat protein 18 [Source:HGNC Symbol;Acc:HGNC:21874]
ENSG00000162746	FCRLB	protein_coding	Fc receptor like B [Source:HGNC Symbol;Acc:HGNC:26431]
ENSG00000153266	FEZF2	protein_coding	FEZ family zinc finger 2 [Source:HGNC Symbol;Acc:HGNC:13506]
ENSG00000156427	FGF18	protein_coding	fibroblast growth factor 18 [Source:HGNC Symbol;Acc:HGNC:3674]
ENSG00000070388	FGF22	protein_coding	fibroblast growth factor 22 [Source:HGNC Symbol;Acc:HGNC:3679]
ENSG00000261308	FIGNL2	protein_coding	fidgetin like 2 [Source:HGNC Symbol;Acc:HGNC:13287]
ENSG00000179943	FIZ1	protein_coding	FLT3 interacting zinc finger 1 [Source:HGNC Symbol;Acc:HGNC:25917]
ENSG00000181027	FKRP	protein_coding	fukutin related protein [Source:HGNC Symbol;Acc:HGNC:17997]
ENSG00000126500	FLRT1	protein_coding	fibronectin leucine rich transmembrane protein 1 [Source:HGNC Symbol;Acc:HGNC:3760]
ENSG00000187239	FNBP1	protein_coding	formin binding protein 1 [Source:HGNC Symbol;Acc:HGNC:17069]
ENSG00000164916	FOXK1	protein_coding	forkhead box K1 [Source:HGNC Symbol;Acc:HGNC:23480]
ENSG00000141568	FOXK2	protein_coding	forkhead box K2 [Source:HGNC Symbol;Acc:HGNC:6036]
ENSG00000240445	FOXO3B	protein_coding	forkhead box O3B [Source:HGNC Symbol;Acc:HGNC:3822]
ENSG00000204060	FOXO6	protein_coding	forkhead box O6 [Source:HGNC Symbol;Acc:HGNC:24814]
ENSG00000075618	FSCN1	protein_coding	fascin actin-bundling protein 1 [Source:HGNC Symbol;Acc:HGNC:11148]
ENSG00000186765	FSCN2	protein_coding	fascin actin-bundling protein 2, retinal [Source:HGNC Symbol;Acc:HGNC:3960]
ENSG00000187730	GABRD	protein_coding	gamma-aminobutyric acid type A receptor subunit delta [Source:HGNC Symbol;Acc:HGNC:4084]
ENSG00000182256	GABRG3	protein_coding	gamma-aminobutyric acid type A receptor subunit gamma3 [Source:HGNC Symbol;Acc:HGNC:4088]
ENSG00000178950	GAK	protein_coding	cyclin G associated kinase [Source:HGNC Symbol;Acc:HGNC:4113]
ENSG00000128242	GAL3ST1	protein_coding	galactose-3-O-sulfotransferase 1 [Source:HGNC Symbol;Acc:HGNC:24240]
ENSG00000154252	GAL3ST2	protein_coding	galactose-3-O-sulfotransferase 2 [Source:HGNC Symbol;Acc:HGNC:24869]
ENSG00000143641	GALNT2	protein_coding	polypeptide N-acetylgalactosaminyltransferase 2 [Source:HGNC Symbol;Acc:HGNC:4124]
ENSG00000183087	GAS6	protein_coding	growth arrest specific 6 [Source:HGNC Symbol;Acc:HGNC:4168]
ENSG00000141448	GATA6	protein_coding	GATA binding protein 6 [Source:HGNC Symbol;Acc:HGNC:4174]
ENSG00000160221	GATD3	protein_coding	glutamine amidotransferase class 1 domain containing 3 [Source:HGNC Symbol;Acc:HGNC:1273]
ENSG00000130283	GDF1	protein_coding	growth differentiation factor 1 [Source:HGNC Symbol;Acc:HGNC:4214]
ENSG00000156466	GDF6	protein_coding	growth differentiation factor 6 [Source:HGNC Symbol;Acc:HGNC:4221]
ENSG00000143869	GDF7	protein_coding	growth differentiation factor 7 [Source:HGNC Symbol;Acc:HGNC:4222]
ENSG00000239857	GET4	protein_coding	guided entry of tail-anchored proteins factor 4 [Source:HGNC Symbol;Acc:HGNC:21690]
ENSG00000213203	GIMAP1	protein_coding	GTPase, IMAP family member 1 [Source:HGNC Symbol;Acc:HGNC:23237]
ENSG00000250571	GLI4	protein_coding	GLI family zinc finger 4 [Source:HGNC Symbol;Acc:HGNC:4320]
ENSG00000112699	GMDS	protein_coding	GDP-mannose 4,6-dehydratase [Source:HGNC Symbol;Acc:HGNC:4369]
ENSG00000101216	GMEB2	protein_coding	glucocorticoid modulatory element binding protein 2 [Source:HGNC Symbol;Acc:HGNC:4371]
ENSG00000088256	GNA11	protein_coding	G protein subunit alpha 11 [Source:HGNC Symbol;Acc:HGNC:4379]
ENSG00000060558	GNA15	protein_coding	G protein subunit alpha 15 [Source:HGNC Symbol;Acc:HGNC:4383]
ENSG00000185838	GNB1L	protein_coding	G protein subunit beta 1 like [Source:HGNC Symbol;Acc:HGNC:4397]
ENSG00000176533	GNG7	protein_coding	G protein subunit gamma 7 [Source:HGNC Symbol;Acc:HGNC:4410]
ENSG00000090615	GOLGA3	protein_coding	golgin A3 [Source:HGNC Symbol;Acc:HGNC:4426]
ENSG00000164850	GPER1	protein_coding	G protein-coupled estrogen receptor 1 [Source:HGNC Symbol;Acc:HGNC:4485]
ENSG00000158292	GPR153	protein_coding	G protein-coupled receptor 153 [Source:HGNC Symbol;Acc:HGNC:23618]
ENSG00000144230	GPR17	protein_coding	G protein-coupled receptor 17 [Source:HGNC Symbol;Acc:HGNC:4471]
ENSG00000119714	GPR68	protein_coding	G protein-coupled receptor 68 [Source:HGNC Symbol;Acc:HGNC:4519]
ENSG00000170412	GPRC5C	protein_coding	G protein-coupled receptor class C group 5 member C [Source:HGNC Symbol;Acc:HGNC:13309]
ENSG00000169258	GPRIN1	protein_coding	G protein regulated inducer of neurite outgrowth 1 [Source:HGNC Symbol;Acc:HGNC:24835]
ENSG00000075240	GRAMD4	protein_coding	GRAM domain containing 4 [Source:HGNC Symbol;Acc:HGNC:29113]
ENSG00000180875	GREM2	protein_coding	gremlin 2, DAN family BMP antagonist [Source:HGNC Symbol;Acc:HGNC:17655]
ENSG00000149403	GRIK4	protein_coding	glutamate ionotropic receptor kainate type subunit 4 [Source:HGNC Symbol;Acc:HGNC:4582]
ENSG00000105737	GRIK5	protein_coding	glutamate ionotropic receptor kainate type subunit 5 [Source:HGNC Symbol;Acc:HGNC:4583]
ENSG00000116032	GRIN3B	protein_coding	glutamate ionotropic receptor NMDA type subunit 3B [Source:HGNC Symbol;Acc:HGNC:16768]
ENSG00000185974	GRK1	protein_coding	G protein-coupled receptor kinase 1 [Source:HGNC Symbol;Acc:HGNC:10013]
ENSG00000173020	GRK2	protein_coding	G protein-coupled receptor kinase 2 [Source:HGNC Symbol;Acc:HGNC:289]
ENSG00000152822	GRM1	protein_coding	glutamate metabotropic receptor 1 [Source:HGNC Symbol;Acc:HGNC:4593]
ENSG00000168959	GRM5	protein_coding	glutamate metabotropic receptor 5 [Source:HGNC Symbol;Acc:HGNC:4597]
ENSG00000178605	GTPBP6	protein_coding	GTP binding protein 6 (putative) [Source:HGNC Symbol;Acc:HGNC:30189]
ENSG00000132518	GUCY2D	protein_coding	guanylate cyclase 2D, retinal [Source:HGNC Symbol;Acc:HGNC:4689]
ENSG00000104812	GYS1	protein_coding	glycogen synthase 1 [Source:HGNC Symbol;Acc:HGNC:4706]
ENSG00000049239	H6PD	protein_coding	hexose-6-phosphate dehydrogenase/glucose 1-dehydrogenase [Source:HGNC Symbol;Acc:HGNC:4795]
ENSG00000105509	HAS1	protein_coding	hyaluronan synthase 1 [Source:HGNC Symbol;Acc:HGNC:4818]
ENSG00000099822	HCN2	protein_coding	hyperpolarization activated cyclic nucleotide gated potassium and sodium channel 2 [Source:HGNC Symbol;Acc:HGNC:4846]
ENSG00000068024	HDAC4	protein_coding	histone deacetylase 4 [Source:HGNC Symbol;Acc:HGNC:14063]
ENSG00000128731	HERC2	protein_coding	HECT and RLD domain containing E3 ubiquitin protein ligase 2 [Source:HGNC Symbol;Acc:HGNC:4868]
ENSG00000182218	HHIPL1	protein_coding	HHIP like 1 [Source:HGNC Symbol;Acc:HGNC:19710]
ENSG00000169635	HIC2	protein_coding	HIC ZBTB transcriptional repressor 2 [Source:HGNC Symbol;Acc:HGNC:18595]
ENSG00000136630	HLX	protein_coding	H2.0 like homeobox [Source:HGNC Symbol;Acc:HGNC:4978]
ENSG00000148357	HMCN2	protein_coding	hemicentin 2 [Source:HGNC Symbol;Acc:HGNC:21293]
ENSG00000215612	HMX1	protein_coding	H6 family homeobox 1 [Source:HGNC Symbol;Acc:HGNC:5017]
ENSG00000051128	HOMER3	protein_coding	homer scaffold protein 3 [Source:HGNC Symbol;Acc:HGNC:17514]
ENSG00000170689	HOXB9	protein_coding	homeobox B9 [Source:HGNC Symbol;Acc:HGNC:5120]
ENSG00000123364	HOXC13	protein_coding	homeobox C13 [Source:HGNC Symbol;Acc:HGNC:5125]
ENSG00000128652	HOXD3	protein_coding	homeobox D3 [Source:HGNC Symbol;Acc:HGNC:5137]
ENSG00000115756	HPCAL1	protein_coding	hippocalcin like 1 [Source:HGNC Symbol;Acc:HGNC:5145]
ENSG00000158104	HPD	protein_coding	4-hydroxyphenylpyruvate dioxygenase [Source:HGNC Symbol;Acc:HGNC:5147]
ENSG00000162040	HS3ST6	protein_coding	heparan sulfate-glucosamine 3-sulfotransferase 6 [Source:HGNC Symbol;Acc:HGNC:14178]
ENSG00000142798	HSPG2	protein_coding	heparan sulfate proteoglycan 2 [Source:HGNC Symbol;Acc:HGNC:5273]
ENSG00000158748	HTR6	protein_coding	5-hydroxytryptamine receptor 6 [Source:HGNC Symbol;Acc:HGNC:5301]
ENSG00000170801	HTRA3	protein_coding	HtrA serine peptidase 3 [Source:HGNC Symbol;Acc:HGNC:30406]
ENSG00000163596	ICA1L	protein_coding	islet cell autoantigen 1 like [Source:HGNC Symbol;Acc:HGNC:14442]
ENSG00000140443	IGF1R	protein_coding	insulin like growth factor 1 receptor [Source:HGNC Symbol;Acc:HGNC:5465]
ENSG00000185811	IKZF1	protein_coding	IKAROS family zinc finger 1 [Source:HGNC Symbol;Acc:HGNC:13176]
ENSG00000172458	IL17D	protein_coding	interleukin 17D [Source:HGNC Symbol;Acc:HGNC:5984]
ENSG00000168395	ING5	protein_coding	inhibitor of growth family member 5 [Source:HGNC Symbol;Acc:HGNC:19421]
ENSG00000163083	INHBB	protein_coding	inhibin subunit beta B [Source:HGNC Symbol;Acc:HGNC:6067]
ENSG00000068383	INPP5A	protein_coding	inositol polyphosphate-5-phosphatase A [Source:HGNC Symbol;Acc:HGNC:6076]
ENSG00000146576	INTS15	protein_coding	integrator complex subunit 15 [Source:HGNC Symbol;Acc:HGNC:21702]
ENSG00000203499	IQANK1	protein_coding	IQ motif and ankyrin repeat containing 1 [Source:HGNC Symbol;Acc:HGNC:49576]
ENSG00000144711	IQSEC1	protein_coding	IQ motif and Sec7 domain ArfGEF 1 [Source:HGNC Symbol;Acc:HGNC:29112]
ENSG00000113430	IRX4	protein_coding	iroquois homeobox 4 [Source:HGNC Symbol;Acc:HGNC:6129]
ENSG00000100593	ISM2	protein_coding	isthmin 2 [Source:HGNC Symbol;Acc:HGNC:23176]
ENSG00000182149	IST1	protein_coding	IST1 factor associated with ESCRT-III [Source:HGNC Symbol;Acc:HGNC:28977]
ENSG00000169896	ITGAM	protein_coding	integrin subunit alpha M [Source:HGNC Symbol;Acc:HGNC:6149]
ENSG00000184916	JAG2	protein_coding	jagged canonical Notch ligand 2 [Source:HGNC Symbol;Acc:HGNC:6189]
ENSG00000189337	KAZN	protein_coding	kazrin, periplakin interacting protein [Source:HGNC Symbol;Acc:HGNC:29173]
ENSG00000176595	KBTBD11	protein_coding	kelch repeat and BTB domain containing 11 [Source:HGNC Symbol;Acc:HGNC:29104]
ENSG00000170049	KCNAB3	protein_coding	potassium voltage-gated channel subfamily A regulatory beta subunit 3 [Source:HGNC Symbol;Acc:HGNC:6230]
ENSG00000026559	KCNG1	protein_coding	potassium voltage-gated channel modifier subfamily G member 1 [Source:HGNC Symbol;Acc:HGNC:6248]
ENSG00000184185	KCNJ12	protein_coding	potassium inwardly rectifying channel subfamily J member 12 [Source:HGNC Symbol;Acc:HGNC:6258]
ENSG00000260458	KCNJ18	protein_coding	potassium inwardly rectifying channel subfamily J member 18 [Source:HGNC Symbol;Acc:HGNC:39080]
ENSG00000184261	KCNK12	protein_coding	potassium two pore domain channel subfamily K member 12 [Source:HGNC Symbol;Acc:HGNC:6274]
ENSG00000171303	KCNK3	protein_coding	potassium two pore domain channel subfamily K member 3 [Source:HGNC Symbol;Acc:HGNC:6278]
ENSG00000075043	KCNQ2	protein_coding	potassium voltage-gated channel subfamily Q member 2 [Source:HGNC Symbol;Acc:HGNC:6296]
ENSG00000117013	KCNQ4	protein_coding	potassium voltage-gated channel subfamily Q member 4 [Source:HGNC Symbol;Acc:HGNC:6298]
ENSG00000107147	KCNT1	protein_coding	potassium sodium-activated channel subfamily T member 1 [Source:HGNC Symbol;Acc:HGNC:18865]
ENSG00000167977	KCTD5	protein_coding	potassium channel tetramerization domain containing 5 [Source:HGNC Symbol;Acc:HGNC:21423]
ENSG00000127663	KDM4B	protein_coding	lysine demethylase 4B [Source:HGNC Symbol;Acc:HGNC:29136]
ENSG00000066735	KIF26A	protein_coding	kinesin family member 26A [Source:HGNC Symbol;Acc:HGNC:20226]
ENSG00000170498	KISS1	protein_coding	KiSS-1 metastasis suppressor [Source:HGNC Symbol;Acc:HGNC:6341]
ENSG00000169926	KLF13	protein_coding	KLF transcription factor 13 [Source:HGNC Symbol;Acc:HGNC:13672]
ENSG00000163884	KLF15	protein_coding	KLF transcription factor 15 [Source:HGNC Symbol;Acc:HGNC:14536]
ENSG00000104731	KLHDC4	protein_coding	kelch domain containing 4 [Source:HGNC Symbol;Acc:HGNC:25272]
ENSG00000162413	KLHL21	protein_coding	kelch like family member 21 [Source:HGNC Symbol;Acc:HGNC:29041]
ENSG00000124743	KLHL31	protein_coding	kelch like family member 31 [Source:HGNC Symbol;Acc:HGNC:21353]
ENSG00000172578	KLHL6	protein_coding	kelch like family member 6 [Source:HGNC Symbol;Acc:HGNC:18653]
ENSG00000272333	KMT2B	protein_coding	lysine methyltransferase 2B [Source:HGNC Symbol;Acc:HGNC:15840]
ENSG00000133247	KMT5C	protein_coding	lysine methyltransferase 5C [Source:HGNC Symbol;Acc:HGNC:28405]
ENSG00000171798	KNDC1	protein_coding	kinase non-catalytic C-lobe domain containing 1 [Source:HGNC Symbol;Acc:HGNC:29374]
ENSG00000186442	KRT3	protein_coding	keratin 3 [Source:HGNC Symbol;Acc:HGNC:6440]
ENSG00000170442	KRT86	protein_coding	keratin 86 [Source:HGNC Symbol;Acc:HGNC:6463]
ENSG00000107929	LARP4B	protein_coding	La ribonucleoprotein 4B [Source:HGNC Symbol;Acc:HGNC:28987]
ENSG00000002834	LASP1	protein_coding	LIM and SH3 protein 1 [Source:HGNC Symbol;Acc:HGNC:6513]
ENSG00000187942	LDLRAD2	protein_coding	low density lipoprotein receptor class A domain containing 2 [Source:HGNC Symbol;Acc:HGNC:32071]
ENSG00000161904	LEMD2	protein_coding	LEM domain nuclear envelope protein 2 [Source:HGNC Symbol;Acc:HGNC:21244]
ENSG00000089116	LHX5	protein_coding	LIM homeobox 5 [Source:HGNC Symbol;Acc:HGNC:14216]
ENSG00000072163	LIMS2	protein_coding	LIM zinc finger domain containing 2 [Source:HGNC Symbol;Acc:HGNC:16084]
ENSG00000169783	LINGO1	protein_coding	leucine rich repeat and Ig domain containing 1 [Source:HGNC Symbol;Acc:HGNC:21205]
ENSG00000220008	LINGO3	protein_coding	leucine rich repeat and Ig domain containing 3 [Source:HGNC Symbol;Acc:HGNC:21206]
ENSG00000079435	LIPE	protein_coding	lipase E, hormone sensitive type [Source:HGNC Symbol;Acc:HGNC:6621]
ENSG00000169223	LMAN2	protein_coding	lectin, mannose binding 2 [Source:HGNC Symbol;Acc:HGNC:16986]
ENSG00000103227	LMF1	protein_coding	lipase maturation factor 1 [Source:HGNC Symbol;Acc:HGNC:14154]
ENSG00000164715	LMTK2	protein_coding	lemur tyrosine kinase 2 [Source:HGNC Symbol;Acc:HGNC:17880]
ENSG00000184574	LPAR5	protein_coding	lysophosphatidic acid receptor 5 [Source:HGNC Symbol;Acc:HGNC:13307]
ENSG00000153395	LPCAT1	protein_coding	lysophosphatidylcholine acyltransferase 1 [Source:HGNC Symbol;Acc:HGNC:25718]
ENSG00000204583	LRCOL1	protein_coding	leucine rich colipase like 1 [Source:HGNC Symbol;Acc:HGNC:44160]
ENSG00000128011	LRFN1	protein_coding	leucine rich repeat and fibronectin type III domain containing 1 [Source:HGNC Symbol;Acc:HGNC:29290]
ENSG00000162337	LRP5	protein_coding	LDL receptor related protein 5 [Source:HGNC Symbol;Acc:HGNC:6697]
ENSG00000163956	LRPAP1	protein_coding	LDL receptor related protein associated protein 1 [Source:HGNC Symbol;Acc:HGNC:6701]
ENSG00000160959	LRRC14	protein_coding	leucine rich repeat containing 14 [Source:HGNC Symbol;Acc:HGNC:20419]
ENSG00000254402	LRRC24	protein_coding	leucine rich repeat containing 24 [Source:HGNC Symbol;Acc:HGNC:28947]
ENSG00000148814	LRRC27	protein_coding	leucine rich repeat containing 27 [Source:HGNC Symbol;Acc:HGNC:29346]
ENSG00000125872	LRRN4	protein_coding	leucine rich repeat neuronal 4 [Source:HGNC Symbol;Acc:HGNC:16208]
ENSG00000130332	LSM7	protein_coding	LSM7 homolog, U6 small nuclear RNA and mRNA degradation associated [Source:HGNC Symbol;Acc:HGNC:20470]
ENSG00000168056	LTBP3	protein_coding	latent transforming growth factor beta binding protein 3 [Source:HGNC Symbol;Acc:HGNC:6716]
ENSG00000090006	LTBP4	protein_coding	latent transforming growth factor beta binding protein 4 [Source:HGNC Symbol;Acc:HGNC:6717]
ENSG00000122224	LY9	protein_coding	lymphocyte antigen 9 [Source:HGNC Symbol;Acc:HGNC:6730]
ENSG00000104903	LYL1	protein_coding	LYL1 basic helix-loop-helix family member [Source:HGNC Symbol;Acc:HGNC:6734]
ENSG00000150551	LYPD1	protein_coding	LY6/PLAUR domain containing 1 [Source:HGNC Symbol;Acc:HGNC:28431]
ENSG00000133315	MACROD1	protein_coding	mono-ADP ribosylhydrolase 1 [Source:HGNC Symbol;Acc:HGNC:29598]
ENSG00000090316	MAEA	protein_coding	macrophage erythroblast attacher, E3 ubiquitin ligase [Source:HGNC Symbol;Acc:HGNC:13731]
ENSG00000198517	MAFK	protein_coding	MAF bZIP transcription factor K [Source:HGNC Symbol;Acc:HGNC:6782]
ENSG00000151276	MAGI1	protein_coding	membrane associated guanylate kinase, WW and PDZ domain containing 1 [Source:HGNC Symbol;Acc:HGNC:946]
ENSG00000187391	MAGI2	protein_coding	membrane associated guanylate kinase, WW and PDZ domain containing 2 [Source:HGNC Symbol;Acc:HGNC:18957]
ENSG00000269313	MAGIX	protein_coding	MAGI family member, X-linked [Source:HGNC Symbol;Acc:HGNC:30006]
ENSG00000126934	MAP2K2	protein_coding	mitogen-activated protein kinase kinase 2 [Source:HGNC Symbol;Acc:HGNC:6842]
ENSG00000141639	MAPK4	protein_coding	mitogen-activated protein kinase 4 [Source:HGNC Symbol;Acc:HGNC:6878]
ENSG00000072518	MARK2	protein_coding	microtubule affinity regulating kinase 2 [Source:HGNC Symbol;Acc:HGNC:3332]
ENSG00000124159	MATN4	protein_coding	matrilin 4 [Source:HGNC Symbol;Acc:HGNC:6910]
ENSG00000071655	MBD3	protein_coding	methyl-CpG binding domain protein 3 [Source:HGNC Symbol;Acc:HGNC:6918]
ENSG00000197971	MBP	protein_coding	myelin basic protein [Source:HGNC Symbol;Acc:HGNC:6925]
ENSG00000126217	MCF2L	protein_coding	MCF.2 cell line derived transforming sequence like [Source:HGNC Symbol;Acc:HGNC:14576]
ENSG00000053524	MCF2L2	protein_coding	MCF.2 cell line derived transforming sequence-like 2 [Source:HGNC Symbol;Acc:HGNC:30319]
ENSG00000100297	MCM5	protein_coding	minichromosome maintenance complex component 5 [Source:HGNC Symbol;Acc:HGNC:6948]
ENSG00000175221	MED16	protein_coding	mediator complex subunit 16 [Source:HGNC Symbol;Acc:HGNC:17556]
ENSG00000213999	MEF2B	protein_coding	myocyte enhancer factor 2B [Source:HGNC Symbol;Acc:HGNC:6995]
ENSG00000172878	METAP1D	protein_coding	methionyl aminopeptidase type 1D, mitochondrial [Source:HGNC Symbol;Acc:HGNC:32583]
ENSG00000176845	METRNL	protein_coding	meteorin like, glial cell differentiation regulator [Source:HGNC Symbol;Acc:HGNC:27584]
ENSG00000254726	MEX3A	protein_coding	mex-3 RNA binding family member A [Source:HGNC Symbol;Acc:HGNC:33482]
ENSG00000181588	MEX3D	protein_coding	mex-3 RNA binding family member D [Source:HGNC Symbol;Acc:HGNC:16734]
ENSG00000167889	MGAT5B	protein_coding	alpha-1,6-mannosylglycoprotein 6-beta-N-acetylglucosaminyltransferase B [Source:HGNC Symbol;Acc:HGNC:24140]
ENSG00000156030	MIDEAS	protein_coding	mitotic deacetylase associated SANT domain protein [Source:HGNC Symbol;Acc:HGNC:19853]
ENSG00000167470	MIDN	protein_coding	midnolin [Source:HGNC Symbol;Acc:HGNC:16298]
ENSG00000105556	MIER2	protein_coding	MIER family member 2 [Source:HGNC Symbol;Acc:HGNC:29210]
ENSG00000099875	MKNK2	protein_coding	MAPK interacting serine/threonine kinase 2 [Source:HGNC Symbol;Acc:HGNC:7111]
ENSG00000130382	MLLT1	protein_coding	MLLT1 super elongation complex subunit [Source:HGNC Symbol;Acc:HGNC:7134]
ENSG00000103150	MLYCD	protein_coding	malonyl-CoA decarboxylase [Source:HGNC Symbol;Acc:HGNC:7150]
ENSG00000271447	MMP28	protein_coding	matrix metallopeptidase 28 [Source:HGNC Symbol;Acc:HGNC:14366]
ENSG00000182208	MOB2	protein_coding	MOB kinase activator 2 [Source:HGNC Symbol;Acc:HGNC:24904]
ENSG00000080823	MOK	protein_coding	MOK protein kinase [Source:HGNC Symbol;Acc:HGNC:9833]
ENSG00000262814	MRPL12	protein_coding	mitochondrial ribosomal protein L12 [Source:HGNC Symbol;Acc:HGNC:10378]
ENSG00000214026	MRPL23	protein_coding	mitochondrial ribosomal protein L23 [Source:HGNC Symbol;Acc:HGNC:10322]
ENSG00000130312	MRPL34	protein_coding	mitochondrial ribosomal protein L34 [Source:HGNC Symbol;Acc:HGNC:14488]
ENSG00000183617	MRPL54	protein_coding	mitochondrial ribosomal protein L54 [Source:HGNC Symbol;Acc:HGNC:16685]
ENSG00000182979	MTA1	protein_coding	metastasis associated 1 [Source:HGNC Symbol;Acc:HGNC:7410]
ENSG00000101181	MTG2	protein_coding	mitochondrial ribosome associated GTPase 2 [Source:HGNC Symbol;Acc:HGNC:16239]
ENSG00000103248	MTHFSD	protein_coding	methenyltetrahydrofolate synthetase domain containing [Source:HGNC Symbol;Acc:HGNC:25778]
ENSG00000132613	MTSS2	protein_coding	MTSS I-BAR domain containing 2 [Source:HGNC Symbol;Acc:HGNC:25094]
ENSG00000132938	MTUS2	protein_coding	microtubule associated scaffold protein 2 [Source:HGNC Symbol;Acc:HGNC:20595]
ENSG00000215375	MYL5	protein_coding	myosin light chain 5 [Source:HGNC Symbol;Acc:HGNC:7586]
ENSG00000136286	MYO1G	protein_coding	myosin IG [Source:HGNC Symbol;Acc:HGNC:13880]
ENSG00000095777	MYO3A	protein_coding	myosin IIIA [Source:HGNC Symbol;Acc:HGNC:7601]
ENSG00000099331	MYO9B	protein_coding	myosin IXB [Source:HGNC Symbol;Acc:HGNC:7609]
ENSG00000164976	MYORG	protein_coding	myogenesis regulating glycosidase [Source:HGNC Symbol;Acc:HGNC:19918]
ENSG00000160877	NACC1	protein_coding	nucleus accumbens associated 1 [Source:HGNC Symbol;Acc:HGNC:20967]
ENSG00000148411	NACC2	protein_coding	NACC family member 2 [Source:HGNC Symbol;Acc:HGNC:23846]
ENSG00000205531	NAP1L4	protein_coding	nucleosome assembly protein 1 like 4 [Source:HGNC Symbol;Acc:HGNC:7640]
ENSG00000131400	NAPSA	protein_coding	napsin A aspartic peptidase [Source:HGNC Symbol;Acc:HGNC:13395]
ENSG00000185818	NAT8L	protein_coding	N-acetyltransferase 8 like [Source:HGNC Symbol;Acc:HGNC:26742]
ENSG00000213995	NAXD	protein_coding	NAD(P)HX dehydratase [Source:HGNC Symbol;Acc:HGNC:25576]
ENSG00000158517	NCF1	protein_coding	neutrophil cytosolic factor 1 [Source:HGNC Symbol;Acc:HGNC:7660]
ENSG00000071051	NCK2	protein_coding	NCK adaptor protein 2 [Source:HGNC Symbol;Acc:HGNC:7665]
ENSG00000125912	NCLN	protein_coding	nicalin [Source:HGNC Symbol;Acc:HGNC:26923]
ENSG00000196498	NCOR2	protein_coding	nuclear receptor corepressor 2 [Source:HGNC Symbol;Acc:HGNC:7673]
ENSG00000188566	NDOR1	protein_coding	NADPH dependent diflavin oxidoreductase 1 [Source:HGNC Symbol;Acc:HGNC:29838]
ENSG00000174886	NDUFA11	protein_coding	NADH:ubiquinone oxidoreductase subunit A11 [Source:HGNC Symbol;Acc:HGNC:20371]
ENSG00000188986	NELFB	protein_coding	negative elongation factor complex member B [Source:HGNC Symbol;Acc:HGNC:24324]
ENSG00000131196	NFATC1	protein_coding	nuclear factor of activated T cells 1 [Source:HGNC Symbol;Acc:HGNC:7775]
ENSG00000141905	NFIC	protein_coding	nuclear factor I C [Source:HGNC Symbol;Acc:HGNC:7786]
ENSG00000008441	NFIX	protein_coding	nuclear factor I X [Source:HGNC Symbol;Acc:HGNC:7788]
ENSG00000065054	NHERF2	protein_coding	NHERF family PDZ scaffold protein 2 [Source:HGNC Symbol;Acc:HGNC:11076]
ENSG00000084628	NKAIN1	protein_coding	sodium/potassium transporting ATPase interacting 1 [Source:HGNC Symbol;Acc:HGNC:25743]
ENSG00000145506	NKD2	protein_coding	NKD inhibitor of WNT signaling pathway 2 [Source:HGNC Symbol;Acc:HGNC:17046]
ENSG00000180053	NKX2-6	protein_coding	NK2 homeobox 6 [Source:HGNC Symbol;Acc:HGNC:32940]
ENSG00000163623	NKX6-1	protein_coding	NK6 homeobox 1 [Source:HGNC Symbol;Acc:HGNC:7839]
ENSG00000077009	NMRK2	protein_coding	nicotinamide riboside kinase 2 [Source:HGNC Symbol;Acc:HGNC:17871]
ENSG00000141101	NOB1	protein_coding	NIN1 (RPN12) binding protein 1 homolog [Source:HGNC Symbol;Acc:HGNC:29540]
ENSG00000198929	NOS1AP	protein_coding	nitric oxide synthase 1 adaptor protein [Source:HGNC Symbol;Acc:HGNC:16859]
ENSG00000164867	NOS3	protein_coding	nitric oxide synthase 3 [Source:HGNC Symbol;Acc:HGNC:7876]
ENSG00000142546	NOSIP	protein_coding	nitric oxide synthase interacting protein [Source:HGNC Symbol;Acc:HGNC:17946]
ENSG00000104967	NOVA2	protein_coding	NOVA alternative splicing regulator 2 [Source:HGNC Symbol;Acc:HGNC:7887]
ENSG00000151322	NPAS3	protein_coding	neuronal PAS domain protein 3 [Source:HGNC Symbol;Acc:HGNC:19311]
ENSG00000171246	NPTX1	protein_coding	neuronal pentraxin 1 [Source:HGNC Symbol;Acc:HGNC:7952]
ENSG00000126368	NR1D1	protein_coding	nuclear receptor subfamily 1 group D member 1 [Source:HGNC Symbol;Acc:HGNC:7962]
ENSG00000131408	NR1H2	protein_coding	nuclear receptor subfamily 1 group H member 2 [Source:HGNC Symbol;Acc:HGNC:7965]
ENSG00000154146	NRGN	protein_coding	neurogranin [Source:HGNC Symbol;Acc:HGNC:8000]
ENSG00000129535	NRL	protein_coding	neural retina leucine zipper [Source:HGNC Symbol;Acc:HGNC:8002]
ENSG00000124785	NRN1	protein_coding	neuritin 1 [Source:HGNC Symbol;Acc:HGNC:17972]
ENSG00000171119	NRTN	protein_coding	neurturin [Source:HGNC Symbol;Acc:HGNC:8007]
ENSG00000021645	NRXN3	protein_coding	neurexin 3 [Source:HGNC Symbol;Acc:HGNC:8010]
ENSG00000109685	NSD2	protein_coding	nuclear receptor binding SET domain protein 2 [Source:HGNC Symbol;Acc:HGNC:12766]
ENSG00000065320	NTN1	protein_coding	netrin 1 [Source:HGNC Symbol;Acc:HGNC:8029]
ENSG00000142233	NTN5	protein_coding	netrin 5 [Source:HGNC Symbol;Acc:HGNC:25208]
ENSG00000196358	NTNG2	protein_coding	netrin G2 [Source:HGNC Symbol;Acc:HGNC:14288]
ENSG00000166924	NYAP1	protein_coding	neuronal tyrosine phosphorylated phosphoinositide-3-kinase adaptor 1 [Source:HGNC Symbol;Acc:HGNC:22009]
ENSG00000104904	OAZ1	protein_coding	ornithine decarboxylase antizyme 1 [Source:HGNC Symbol;Acc:HGNC:8095]
ENSG00000154358	OBSCN	protein_coding	obscurin, cytoskeletal calmodulin and titin-interacting RhoGEF [Source:HGNC Symbol;Acc:HGNC:15719]
ENSG00000181396	OGFOD3	protein_coding	2-oxoglutarate and iron dependent oxygenase domain containing 3 [Source:HGNC Symbol;Acc:HGNC:26174]
ENSG00000205922	ONECUT3	protein_coding	one cut homeobox 3 [Source:HGNC Symbol;Acc:HGNC:13399]
ENSG00000125741	OPA3	protein_coding	outer mitochondrial membrane lipid metabolism regulator OPA3 [Source:HGNC Symbol;Acc:HGNC:8142]
ENSG00000116329	OPRD1	protein_coding	opioid receptor delta 1 [Source:HGNC Symbol;Acc:HGNC:8153]
ENSG00000125510	OPRL1	protein_coding	opioid related nociceptin receptor 1 [Source:HGNC Symbol;Acc:HGNC:8155]
ENSG00000143867	OSR1	protein_coding	odd-skipped related transcription factor 1 [Source:HGNC Symbol;Acc:HGNC:8111]
ENSG00000171540	OTP	protein_coding	orthopedia homeobox [Source:HGNC Symbol;Acc:HGNC:8518]
ENSG00000169918	OTUD7A	protein_coding	OTU deubiquitinase 7A [Source:HGNC Symbol;Acc:HGNC:20718]
ENSG00000115507	OTX1	protein_coding	orthodenticle homeobox 1 [Source:HGNC Symbol;Acc:HGNC:8521]
ENSG00000100266	PACSIN2	protein_coding	protein kinase C and casein kinase substrate in neurons 2 [Source:HGNC Symbol;Acc:HGNC:8571]
ENSG00000099864	PALM	protein_coding	paralemmin [Source:HGNC Symbol;Acc:HGNC:8594]
ENSG00000157881	PANK4	protein_coding	pantothenate kinase 4 (inactive) [Source:HGNC Symbol;Acc:HGNC:19366]
ENSG00000073150	PANX2	protein_coding	pannexin 2 [Source:HGNC Symbol;Acc:HGNC:8600]
ENSG00000178184	PARD6G	protein_coding	par-6 family cell polarity regulator gamma [Source:HGNC Symbol;Acc:HGNC:16076]
ENSG00000125813	PAX1	protein_coding	paired box 1 [Source:HGNC Symbol;Acc:HGNC:8615]
ENSG00000075891	PAX2	protein_coding	paired box 2 [Source:HGNC Symbol;Acc:HGNC:8616]
ENSG00000156453	PCDH1	protein_coding	protocadherin 1 [Source:HGNC Symbol;Acc:HGNC:8655]
ENSG00000250120	PCDHA10	protein_coding	protocadherin alpha 10 [Source:HGNC Symbol;Acc:HGNC:8664]
ENSG00000204956	PCDHGA1	protein_coding	protocadherin gamma subfamily A, 1 [Source:HGNC Symbol;Acc:HGNC:8696]
ENSG00000253846	PCDHGA10	protein_coding	protocadherin gamma subfamily A, 10 [Source:HGNC Symbol;Acc:HGNC:8697]
ENSG00000253873	PCDHGA11	protein_coding	protocadherin gamma subfamily A, 11 [Source:HGNC Symbol;Acc:HGNC:8698]
ENSG00000253159	PCDHGA12	protein_coding	protocadherin gamma subfamily A, 12 [Source:HGNC Symbol;Acc:HGNC:8699]
ENSG00000081853	PCDHGA2	protein_coding	protocadherin gamma subfamily A, 2 [Source:HGNC Symbol;Acc:HGNC:8700]
ENSG00000254245	PCDHGA3	protein_coding	protocadherin gamma subfamily A, 3 [Source:HGNC Symbol;Acc:HGNC:8701]
ENSG00000262576	PCDHGA4	protein_coding	protocadherin gamma subfamily A, 4 [Source:HGNC Symbol;Acc:HGNC:8702]
ENSG00000253485	PCDHGA5	protein_coding	protocadherin gamma subfamily A, 5 [Source:HGNC Symbol;Acc:HGNC:8703]
ENSG00000253731	PCDHGA6	protein_coding	protocadherin gamma subfamily A, 6 [Source:HGNC Symbol;Acc:HGNC:8704]
ENSG00000253537	PCDHGA7	protein_coding	protocadherin gamma subfamily A, 7 [Source:HGNC Symbol;Acc:HGNC:8705]
ENSG00000253767	PCDHGA8	protein_coding	protocadherin gamma subfamily A, 8 [Source:HGNC Symbol;Acc:HGNC:8706]
ENSG00000261934	PCDHGA9	protein_coding	protocadherin gamma subfamily A, 9 [Source:HGNC Symbol;Acc:HGNC:8707]
ENSG00000254221	PCDHGB1	protein_coding	protocadherin gamma subfamily B, 1 [Source:HGNC Symbol;Acc:HGNC:8708]
ENSG00000253910	PCDHGB2	protein_coding	protocadherin gamma subfamily B, 2 [Source:HGNC Symbol;Acc:HGNC:8709]
ENSG00000262209	PCDHGB3	protein_coding	protocadherin gamma subfamily B, 3 [Source:HGNC Symbol;Acc:HGNC:8710]
ENSG00000253953	PCDHGB4	protein_coding	protocadherin gamma subfamily B, 4 [Source:HGNC Symbol;Acc:HGNC:8711]
ENSG00000276547	PCDHGB5	protein_coding	protocadherin gamma subfamily B, 5 [Source:HGNC Symbol;Acc:HGNC:8712]
ENSG00000253305	PCDHGB6	protein_coding	protocadherin gamma subfamily B, 6 [Source:HGNC Symbol;Acc:HGNC:8713]
ENSG00000254122	PCDHGB7	protein_coding	protocadherin gamma subfamily B, 7 [Source:HGNC Symbol;Acc:HGNC:8714]
ENSG00000240184	PCDHGC3	protein_coding	protocadherin gamma subfamily C, 3 [Source:HGNC Symbol;Acc:HGNC:8716]
ENSG00000242419	PCDHGC4	protein_coding	protocadherin gamma subfamily C, 4 [Source:HGNC Symbol;Acc:HGNC:8717]
ENSG00000240764	PCDHGC5	protein_coding	protocadherin gamma subfamily C, 5 [Source:HGNC Symbol;Acc:HGNC:8718]
ENSG00000102109	PCSK1N	protein_coding	proprotein convertase subtilisin/kexin type 1 inhibitor [Source:HGNC Symbol;Acc:HGNC:17301]
ENSG00000105650	PDE4C	protein_coding	phosphodiesterase 4C [Source:HGNC Symbol;Acc:HGNC:8782]
ENSG00000131435	PDLIM4	protein_coding	PDZ and LIM domain 4 [Source:HGNC Symbol;Acc:HGNC:16501]
ENSG00000139515	PDX1	protein_coding	pancreatic and duodenal homeobox 1 [Source:HGNC Symbol;Acc:HGNC:6107]
ENSG00000160209	PDXK	protein_coding	pyridoxal kinase [Source:HGNC Symbol;Acc:HGNC:8819]
ENSG00000067840	PDZD4	protein_coding	PDZ domain containing 4 [Source:HGNC Symbol;Acc:HGNC:21167]
ENSG00000242265	PEG10	protein_coding	paternally expressed 10 [Source:HGNC Symbol;Acc:HGNC:14005]
ENSG00000176531	PHLDB3	protein_coding	pleckstrin homology like domain family B member 3 [Source:HGNC Symbol;Acc:HGNC:30499]
ENSG00000173868	PHOSPHO1	protein_coding	phosphoethanolamine/phosphocholine phosphatase 1 [Source:HGNC Symbol;Acc:HGNC:16815]
ENSG00000070047	PHRF1	protein_coding	PHD and ring finger domains 1 [Source:HGNC Symbol;Acc:HGNC:24351]
ENSG00000105229	PIAS4	protein_coding	protein inhibitor of activated STAT 4 [Source:HGNC Symbol;Acc:HGNC:17002]
ENSG00000007541	PIGQ	protein_coding	phosphatidylinositol glycan anchor biosynthesis class Q [Source:HGNC Symbol;Acc:HGNC:14135]
ENSG00000105647	PIK3R2	protein_coding	phosphoinositide-3-kinase regulatory subunit 2 [Source:HGNC Symbol;Acc:HGNC:8980]
ENSG00000186111	PIP5K1C	protein_coding	phosphatidylinositol-4-phosphate 5-kinase type 1 gamma [Source:HGNC Symbol;Acc:HGNC:8996]
ENSG00000167103	PIP5KL1	protein_coding	phosphatidylinositol-4-phosphate 5-kinase like 1 [Source:HGNC Symbol;Acc:HGNC:28711]
ENSG00000090975	PITPNM2	protein_coding	phosphatidylinositol transfer protein membrane associated 2 [Source:HGNC Symbol;Acc:HGNC:21044]
ENSG00000091622	PITPNM3	protein_coding	PITPNM family member 3 [Source:HGNC Symbol;Acc:HGNC:21043]
ENSG00000107959	PITRM1	protein_coding	pitrilysin metallopeptidase 1 [Source:HGNC Symbol;Acc:HGNC:17663]
ENSG00000069011	PITX1	protein_coding	paired like homeodomain 1 [Source:HGNC Symbol;Acc:HGNC:9004]
ENSG00000107859	PITX3	protein_coding	paired like homeodomain 3 [Source:HGNC Symbol;Acc:HGNC:9006]
ENSG00000149527	PLCH2	protein_coding	phospholipase C eta 2 [Source:HGNC Symbol;Acc:HGNC:29037]
ENSG00000182378	PLCXD1	protein_coding	phosphatidylinositol specific phospholipase C X domain containing 1 [Source:HGNC Symbol;Acc:HGNC:23148]
ENSG00000166428	PLD4	protein_coding	phospholipase D family member 4 [Source:HGNC Symbol;Acc:HGNC:23792]
ENSG00000178209	PLEC	protein_coding	plectin [Source:HGNC Symbol;Acc:HGNC:9069]
ENSG00000126822	PLEKHG3	protein_coding	pleckstrin homology and RhoGEF domain containing G3 [Source:HGNC Symbol;Acc:HGNC:20364]
ENSG00000104886	PLEKHJ1	protein_coding	pleckstrin homology domain containing J1 [Source:HGNC Symbol;Acc:HGNC:18211]
ENSG00000166819	PLIN1	protein_coding	perilipin 1 [Source:HGNC Symbol;Acc:HGNC:9076]
ENSG00000130300	PLVAP	protein_coding	plasmalemma vesicle associated protein [Source:HGNC Symbol;Acc:HGNC:13635]
ENSG00000114554	PLXNA1	protein_coding	plexin A1 [Source:HGNC Symbol;Acc:HGNC:9099]
ENSG00000165688	PMPCA	protein_coding	peptidase, mitochondrial processing subunit alpha [Source:HGNC Symbol;Acc:HGNC:18667]
ENSG00000187021	PNLIPRP1	protein_coding	pancreatic lipase related protein 1 [Source:HGNC Symbol;Acc:HGNC:9156]
ENSG00000177666	PNPLA2	protein_coding	patatin like phospholipase domain containing 2 [Source:HGNC Symbol;Acc:HGNC:30802]
ENSG00000186866	POFUT2	protein_coding	protein O-fucosyltransferase 2 [Source:HGNC Symbol;Acc:HGNC:14683]
ENSG00000099821	POLRMT	protein_coding	RNA polymerase mitochondrial [Source:HGNC Symbol;Acc:HGNC:9200]
ENSG00000115138	POMC	protein_coding	proopiomelanocortin [Source:HGNC Symbol;Acc:HGNC:9201]
ENSG00000177380	PPFIA3	protein_coding	PTPRF interacting protein alpha 3 [Source:HGNC Symbol;Acc:HGNC:9247]
ENSG00000196422	PPP1R26	protein_coding	protein phosphatase 1 regulatory subunit 26 [Source:HGNC Symbol;Acc:HGNC:29089]
ENSG00000167393	PPP2R3B	protein_coding	protein phosphatase 2 regulatory subunit B''beta [Source:HGNC Symbol;Acc:HGNC:13417]
ENSG00000078304	PPP2R5C	protein_coding	protein phosphatase 2 regulatory subunit B'gamma [Source:HGNC Symbol;Acc:HGNC:9311]
ENSG00000133246	PRAM1	protein_coding	PML-RARA regulated adaptor molecule 1 [Source:HGNC Symbol;Acc:HGNC:30091]
ENSG00000130711	PRDM12	protein_coding	PR/SET domain 12 [Source:HGNC Symbol;Acc:HGNC:13997]
ENSG00000112238	PRDM13	protein_coding	PR/SET domain 13 [Source:HGNC Symbol;Acc:HGNC:13998]
ENSG00000142611	PRDM16	protein_coding	PR/SET domain 16 [Source:HGNC Symbol;Acc:HGNC:14000]
ENSG00000152784	PRDM8	protein_coding	PR/SET domain 8 [Source:HGNC Symbol;Acc:HGNC:13993]
ENSG00000188783	PRELP	protein_coding	proline and arginine rich end leucine rich repeat protein [Source:HGNC Symbol;Acc:HGNC:9357]
ENSG00000188191	PRKAR1B	protein_coding	protein kinase cAMP-dependent type I regulatory subunit beta [Source:HGNC Symbol;Acc:HGNC:9390]
ENSG00000130175	PRKCSH	protein_coding	PRKCSH beta subunit of glucosidase II [Source:HGNC Symbol;Acc:HGNC:9411]
ENSG00000148426	PROSER2	protein_coding	proline and serine rich 2 [Source:HGNC Symbol;Acc:HGNC:23728]
ENSG00000183248	PRR36	protein_coding	proline rich 36 [Source:HGNC Symbol;Acc:HGNC:26172]
ENSG00000186654	PRR5	protein_coding	proline rich 5 [Source:HGNC Symbol;Acc:HGNC:31682]
ENSG00000131188	PRR7	protein_coding	proline rich 7, synaptic [Source:HGNC Symbol;Acc:HGNC:28130]
ENSG00000224940	PRRT4	protein_coding	proline rich transmembrane protein 4 [Source:HGNC Symbol;Acc:HGNC:37280]
ENSG00000005001	PRSS22	protein_coding	serine protease 22 [Source:HGNC Symbol;Acc:HGNC:14368]
ENSG00000196415	PRTN3	protein_coding	proteinase 3 [Source:HGNC Symbol;Acc:HGNC:9495]
ENSG00000105227	PRX	protein_coding	periaxin [Source:HGNC Symbol;Acc:HGNC:13797]
ENSG00000106246	PTCD1	protein_coding	pentatricopeptide repeat domain 1 [Source:HGNC Symbol;Acc:HGNC:22198]
ENSG00000177192	PUS1	protein_coding	pseudouridine synthase 1 [Source:HGNC Symbol;Acc:HGNC:15508]
ENSG00000160953	PWWP3A	protein_coding	PWWP domain containing 3A, DNA repair factor [Source:HGNC Symbol;Acc:HGNC:29641]
ENSG00000131096	PYY	protein_coding	peptide YY [Source:HGNC Symbol;Acc:HGNC:9748]
ENSG00000198858	R3HDM4	protein_coding	R3H domain containing 4 [Source:HGNC Symbol;Acc:HGNC:28270]
ENSG00000185236	RAB11B	protein_coding	RAB11B, member RAS oncogene family [Source:HGNC Symbol;Acc:HGNC:9761]
ENSG00000111737	RAB35	protein_coding	RAB35, member RAS oncogene family [Source:HGNC Symbol;Acc:HGNC:9774]
ENSG00000185989	RASA3	protein_coding	RAS p21 protein activator 3 [Source:HGNC Symbol;Acc:HGNC:20331]
ENSG00000270885	RASL10B	protein_coding	RAS like family 10 member B [Source:HGNC Symbol;Acc:HGNC:30295]
ENSG00000134438	RAX	protein_coding	retina and anterior neural fold homeobox [Source:HGNC Symbol;Acc:HGNC:18662]
ENSG00000239306	RBM14	protein_coding	RNA binding motif protein 14 [Source:HGNC Symbol;Acc:HGNC:14219]
ENSG00000184863	RBM33	protein_coding	RNA binding motif protein 33 [Source:HGNC Symbol;Acc:HGNC:27223]
ENSG00000132819	RBM38	protein_coding	RNA binding motif protein 38 [Source:HGNC Symbol;Acc:HGNC:15818]
ENSG00000124232	RBPJL	protein_coding	recombination signal binding protein for immunoglobulin kappa J region like [Source:HGNC Symbol;Acc:HGNC:13761]
ENSG00000117602	RCAN3	protein_coding	RCAN family member 3 [Source:HGNC Symbol;Acc:HGNC:3042]
ENSG00000179051	RCC2	protein_coding	regulator of chromosome condensation 2 [Source:HGNC Symbol;Acc:HGNC:30297]
ENSG00000198570	RD3	protein_coding	RD3 regulator of GUCY2D [Source:HGNC Symbol;Acc:HGNC:19689]
ENSG00000139890	REM2	protein_coding	RRAD and GEM like GTPase 2 [Source:HGNC Symbol;Acc:HGNC:20248]
ENSG00000178882	RFLNA	protein_coding	refilin A [Source:HGNC Symbol;Acc:HGNC:27051]
ENSG00000183688	RFLNB	protein_coding	refilin B [Source:HGNC Symbol;Acc:HGNC:28705]
ENSG00000132005	RFX1	protein_coding	regulatory factor X1 [Source:HGNC Symbol;Acc:HGNC:9982]
ENSG00000087903	RFX2	protein_coding	regulatory factor X2 [Source:HGNC Symbol;Acc:HGNC:9983]
ENSG00000182175	RGMA	protein_coding	repulsive guidance molecule BMP co-receptor a [Source:HGNC Symbol;Acc:HGNC:30308]
ENSG00000076344	RGS11	protein_coding	regulator of G protein signaling 11 [Source:HGNC Symbol;Acc:HGNC:9993]
ENSG00000173156	RHOD	protein_coding	ras homolog family member D [Source:HGNC Symbol;Acc:HGNC:670]
ENSG00000100599	RIN3	protein_coding	Ras and Rab interactor 3 [Source:HGNC Symbol;Acc:HGNC:18751]
ENSG00000183421	RIPK4	protein_coding	receptor interacting serine/threonine kinase 4 [Source:HGNC Symbol;Acc:HGNC:496]
ENSG00000070423	RNF126	protein_coding	ring finger protein 126 [Source:HGNC Symbol;Acc:HGNC:21151]
ENSG00000158717	RNF166	protein_coding	ring finger protein 166 [Source:HGNC Symbol;Acc:HGNC:28856]
ENSG00000189051	RNF222	protein_coding	ring finger protein 222 [Source:HGNC Symbol;Acc:HGNC:34517]
ENSG00000204618	RNF39	protein_coding	ring finger protein 39 [Source:HGNC Symbol;Acc:HGNC:18064]
ENSG00000063978	RNF4	protein_coding	ring finger protein 4 [Source:HGNC Symbol;Acc:HGNC:10067]
ENSG00000103549	RNF40	protein_coding	ring finger protein 40 [Source:HGNC Symbol;Acc:HGNC:16867]
ENSG00000166441	RPL27A	protein_coding	ribosomal protein L27a [Source:HGNC Symbol;Acc:HGNC:10329]
ENSG00000071242	RPS6KA2	protein_coding	ribosomal protein S6 kinase A2 [Source:HGNC Symbol;Acc:HGNC:10431]
ENSG00000170889	RPS9	protein_coding	ribosomal protein S9 [Source:HGNC Symbol;Acc:HGNC:10442]
ENSG00000141564	RPTOR	protein_coding	regulatory associated protein of MTOR complex 1 [Source:HGNC Symbol;Acc:HGNC:30287]
ENSG00000166592	RRAD	protein_coding	RRAD, Ras related glycolysis inhibitor and calcium channel regulator [Source:HGNC Symbol;Acc:HGNC:10446]
ENSG00000160214	RRP1	protein_coding	ribosomal RNA processing 1 [Source:HGNC Symbol;Acc:HGNC:18785]
ENSG00000160208	RRP1B	protein_coding	ribosomal RNA processing 1B [Source:HGNC Symbol;Acc:HGNC:23818]
ENSG00000132026	RTBDN	protein_coding	retbindin [Source:HGNC Symbol;Acc:HGNC:30310]
ENSG00000040608	RTN4R	protein_coding	reticulon 4 receptor [Source:HGNC Symbol;Acc:HGNC:18601]
ENSG00000186907	RTN4RL2	protein_coding	reticulon 4 receptor like 2 [Source:HGNC Symbol;Acc:HGNC:23053]
ENSG00000188011	RTP5	protein_coding	receptor transporter protein 5 (putative) [Source:HGNC Symbol;Acc:HGNC:26585]
ENSG00000159216	RUNX1	protein_coding	RUNX family transcription factor 1 [Source:HGNC Symbol;Acc:HGNC:10471]
ENSG00000020633	RUNX3	protein_coding	RUNX family transcription factor 3 [Source:HGNC Symbol;Acc:HGNC:10473]
ENSG00000186350	RXRA	protein_coding	retinoid X receptor alpha [Source:HGNC Symbol;Acc:HGNC:10477]
ENSG00000160307	S100B	protein_coding	S100 calcium binding protein B [Source:HGNC Symbol;Acc:HGNC:10500]
ENSG00000100241	SBF1	protein_coding	SET binding factor 1 [Source:HGNC Symbol;Acc:HGNC:10542]
ENSG00000188322	SBK1	protein_coding	SH3 domain binding kinase 1 [Source:HGNC Symbol;Acc:HGNC:17699]
ENSG00000227500	SCAMP4	protein_coding	secretory carrier membrane protein 4 [Source:HGNC Symbol;Acc:HGNC:30385]
ENSG00000074660	SCARF1	protein_coding	scavenger receptor class F member 1 [Source:HGNC Symbol;Acc:HGNC:16820]
ENSG00000244486	SCARF2	protein_coding	scavenger receptor class F member 2 [Source:HGNC Symbol;Acc:HGNC:19869]
ENSG00000215397	SCRT2	protein_coding	scratch family transcriptional repressor 2 [Source:HGNC Symbol;Acc:HGNC:15952]
ENSG00000142186	SCYL1	protein_coding	SCY1 like pseudokinase 1 [Source:HGNC Symbol;Acc:HGNC:14372]
ENSG00000146555	SDK1	protein_coding	sidekick cell adhesion molecule 1 [Source:HGNC Symbol;Acc:HGNC:19307]
ENSG00000183921	SDR42E2	protein_coding	short chain dehydrogenase/reductase family 42E, member 2 [Source:HGNC Symbol;Acc:HGNC:35414]
ENSG00000141574	SECTM1	protein_coding	secreted and transmembrane 1 [Source:HGNC Symbol;Acc:HGNC:10707]
ENSG00000073169	SELENOO	protein_coding	selenoprotein O [Source:HGNC Symbol;Acc:HGNC:30395]
ENSG00000143434	SEMA6C	protein_coding	semaphorin 6C [Source:HGNC Symbol;Acc:HGNC:10740]
ENSG00000152217	SETBP1	protein_coding	SET binding protein 1 [Source:HGNC Symbol;Acc:HGNC:15573]
ENSG00000168066	SF1	protein_coding	splicing factor 1 [Source:HGNC Symbol;Acc:HGNC:12950]
ENSG00000181523	SGSH	protein_coding	N-sulfoglucosamine sulfohydrolase [Source:HGNC Symbol;Acc:HGNC:10818]
ENSG00000104969	SGTA	protein_coding	small glutamine rich tetratricopeptide repeat co-chaperone alpha [Source:HGNC Symbol;Acc:HGNC:10819]
ENSG00000160999	SH2B2	protein_coding	SH2B adaptor protein 2 [Source:HGNC Symbol;Acc:HGNC:17381]
ENSG00000125731	SH2D3A	protein_coding	SH2 domain containing 3A [Source:HGNC Symbol;Acc:HGNC:16885]
ENSG00000175137	SH3BP5L	protein_coding	SH3 binding domain protein 5 like [Source:HGNC Symbol;Acc:HGNC:29360]
ENSG00000141985	SH3GL1	protein_coding	SH3 domain containing GRB2 like 1, endophilin A2 [Source:HGNC Symbol;Acc:HGNC:10830]
ENSG00000161681	SHANK1	protein_coding	SH3 and multiple ankyrin repeat domains 1 [Source:HGNC Symbol;Acc:HGNC:15474]
ENSG00000129946	SHC2	protein_coding	SHC adaptor protein 2 [Source:HGNC Symbol;Acc:HGNC:29869]
ENSG00000138606	SHF	protein_coding	Src homology 2 domain containing F [Source:HGNC Symbol;Acc:HGNC:25116]
ENSG00000187902	SHISA7	protein_coding	shisa family member 7 [Source:HGNC Symbol;Acc:HGNC:35409]
ENSG00000234965	SHISA8	protein_coding	shisa family member 8 [Source:HGNC Symbol;Acc:HGNC:18351]
ENSG00000185960	SHOX	protein_coding	SHOX homeobox [Source:HGNC Symbol;Acc:HGNC:10853]
ENSG00000168779	SHOX2	protein_coding	SHOX homeobox 2 [Source:HGNC Symbol;Acc:HGNC:10854]
ENSG00000159263	SIM2	protein_coding	SIM bHLH transcription factor 2 [Source:HGNC Symbol;Acc:HGNC:10883]
ENSG00000127511	SIN3B	protein_coding	SIN3 transcription regulator family member B [Source:HGNC Symbol;Acc:HGNC:19354]
ENSG00000198053	SIRPA	protein_coding	signal regulatory protein alpha [Source:HGNC Symbol;Acc:HGNC:9662]
ENSG00000170577	SIX2	protein_coding	SIX homeobox 2 [Source:HGNC Symbol;Acc:HGNC:10888]
ENSG00000157933	SKI	protein_coding	SKI proto-oncogene [Source:HGNC Symbol;Acc:HGNC:10896]
ENSG00000188779	SKOR1	protein_coding	SKI family transcriptional corepressor 1 [Source:HGNC Symbol;Acc:HGNC:21326]
ENSG00000124140	SLC12A5	protein_coding	solute carrier family 12 member 5 [Source:HGNC Symbol;Acc:HGNC:13818]
ENSG00000197119	SLC25A29	protein_coding	solute carrier family 25 member 29 [Source:HGNC Symbol;Acc:HGNC:20116]
ENSG00000140107	SLC25A47	protein_coding	solute carrier family 25 member 47 [Source:HGNC Symbol;Acc:HGNC:20115]
ENSG00000169100	SLC25A6	protein_coding	solute carrier family 25 member 6 [Source:HGNC Symbol;Acc:HGNC:10992]
ENSG00000083807	SLC27A5	protein_coding	solute carrier family 27 member 5 [Source:HGNC Symbol;Acc:HGNC:10999]
ENSG00000164638	SLC29A4	protein_coding	solute carrier family 29 member 4 [Source:HGNC Symbol;Acc:HGNC:23097]
ENSG00000142583	SLC2A5	protein_coding	solute carrier family 2 member 5 [Source:HGNC Symbol;Acc:HGNC:11010]
ENSG00000141873	SLC39A3	protein_coding	solute carrier family 39 member 3 [Source:HGNC Symbol;Acc:HGNC:17128]
ENSG00000167703	SLC43A2	protein_coding	solute carrier family 43 member 2 [Source:HGNC Symbol;Acc:HGNC:23087]
ENSG00000162426	SLC45A1	protein_coding	solute carrier family 45 member 1 [Source:HGNC Symbol;Acc:HGNC:17939]
ENSG00000022567	SLC45A4	protein_coding	solute carrier family 45 member 4 [Source:HGNC Symbol;Acc:HGNC:29196]
ENSG00000169026	SLC49A3	protein_coding	solute carrier family 49 member 3 [Source:HGNC Symbol;Acc:HGNC:26177]
ENSG00000101276	SLC52A3	protein_coding	solute carrier family 52 member 3 [Source:HGNC Symbol;Acc:HGNC:16187]
ENSG00000164363	SLC6A18	protein_coding	solute carrier family 6 member 18 [Source:HGNC Symbol;Acc:HGNC:26441]
ENSG00000139514	SLC7A1	protein_coding	solute carrier family 7 member 1 [Source:HGNC Symbol;Acc:HGNC:11057]
ENSG00000118160	SLC8A2	protein_coding	solute carrier family 8 member A2 [Source:HGNC Symbol;Acc:HGNC:11069]
ENSG00000137834	SMAD6	protein_coding	SMAD family member 6 [Source:HGNC Symbol;Acc:HGNC:6772]
ENSG00000101665	SMAD7	protein_coding	SMAD family member 7 [Source:HGNC Symbol;Acc:HGNC:6773]
ENSG00000122692	SMU1	protein_coding	SMU1 DNA replication regulator and spliceosomal factor [Source:HGNC Symbol;Acc:HGNC:18247]
ENSG00000074317	SNCB	protein_coding	synuclein beta [Source:HGNC Symbol;Acc:HGNC:11140]
ENSG00000101298	SNPH	protein_coding	syntaphilin [Source:HGNC Symbol;Acc:HGNC:15931]
ENSG00000167208	SNX20	protein_coding	sorting nexin 20 [Source:HGNC Symbol;Acc:HGNC:30390]
ENSG00000124104	SNX21	protein_coding	sorting nexin family member 21 [Source:HGNC Symbol;Acc:HGNC:16154]
ENSG00000048471	SNX29	protein_coding	sorting nexin 29 [Source:HGNC Symbol;Acc:HGNC:30542]
ENSG00000106266	SNX8	protein_coding	sorting nexin 8 [Source:HGNC Symbol;Acc:HGNC:14972]
ENSG00000112320	SOBP	protein_coding	sine oculis binding protein homolog [Source:HGNC Symbol;Acc:HGNC:29256]
ENSG00000109610	SOD3	protein_coding	superoxide dismutase 3 [Source:HGNC Symbol;Acc:HGNC:11181]
ENSG00000176887	SOX11	protein_coding	SRY-box transcription factor 11 [Source:HGNC Symbol;Acc:HGNC:11191]
ENSG00000005513	SOX8	protein_coding	SRY-box transcription factor 8 [Source:HGNC Symbol;Acc:HGNC:11203]
ENSG00000160284	SPATC1L	protein_coding	spermatogenesis and centriole associated 1 like [Source:HGNC Symbol;Acc:HGNC:1298]
ENSG00000197912	SPG7	protein_coding	SPG7 matrix AAA peptidase subunit, paraplegin [Source:HGNC Symbol;Acc:HGNC:11237]
ENSG00000063176	SPHK2	protein_coding	sphingosine kinase 2 [Source:HGNC Symbol;Acc:HGNC:18859]
ENSG00000269404	SPIB	protein_coding	Spi-B transcription factor [Source:HGNC Symbol;Acc:HGNC:11242]
ENSG00000105549	SPMAP2	protein_coding	sperm microtubule associated protein 2 [Source:HGNC Symbol;Acc:HGNC:13706]
ENSG00000164500	SPMIP7	protein_coding	sperm microtubule inner protein 7 [Source:HGNC Symbol;Acc:HGNC:22564]
ENSG00000159674	SPON2	protein_coding	spondin 2 [Source:HGNC Symbol;Acc:HGNC:11253]
ENSG00000005206	SPPL2B	protein_coding	signal peptide peptidase like 2B [Source:HGNC Symbol;Acc:HGNC:30627]
ENSG00000188766	SPRED3	protein_coding	sprouty related EVH1 domain containing 3 [Source:HGNC Symbol;Acc:HGNC:31041]
ENSG00000171621	SPSB1	protein_coding	splA/ryanodine receptor domain and SOCS box containing 1 [Source:HGNC Symbol;Acc:HGNC:30628]
ENSG00000070182	SPTB	protein_coding	spectrin beta, erythrocytic [Source:HGNC Symbol;Acc:HGNC:11274]
ENSG00000197122	SRC	protein_coding	SRC proto-oncogene, non-receptor tyrosine kinase [Source:HGNC Symbol;Acc:HGNC:11283]
ENSG00000196220	SRGAP3	protein_coding	SLIT-ROBO Rho GTPase activating protein 3 [Source:HGNC Symbol;Acc:HGNC:19744]
ENSG00000157350	ST3GAL2	protein_coding	ST3 beta-galactoside alpha-2,3-sialyltransferase 2 [Source:HGNC Symbol;Acc:HGNC:10863]
ENSG00000101638	ST8SIA5	protein_coding	ST8 alpha-N-acetyl-neuraminide alpha-2,8-sialyltransferase 5 [Source:HGNC Symbol;Acc:HGNC:17827]
ENSG00000115107	STEAP3	protein_coding	STEAP3 metalloreductase [Source:HGNC Symbol;Acc:HGNC:24592]
ENSG00000118046	STK11	protein_coding	serine/threonine kinase 11 [Source:HGNC Symbol;Acc:HGNC:11389]
ENSG00000197457	STMN3	protein_coding	stathmin 3 [Source:HGNC Symbol;Acc:HGNC:15926]
ENSG00000135604	STX11	protein_coding	syntaxin 11 [Source:HGNC Symbol;Acc:HGNC:11429]
ENSG00000164828	SUN1	protein_coding	Sad1 and UNC84 domain containing 1 [Source:HGNC Symbol;Acc:HGNC:18587]
ENSG00000148296	SURF6	protein_coding	surfeit 6 [Source:HGNC Symbol;Acc:HGNC:11478]
ENSG00000185518	SV2B	protein_coding	synaptic vesicle glycoprotein 2B [Source:HGNC Symbol;Acc:HGNC:16874]
ENSG00000205078	SYCE1L	protein_coding	synaptonemal complex central element protein 1 like [Source:HGNC Symbol;Acc:HGNC:37236]
ENSG00000105137	SYDE1	protein_coding	synapse defective Rho GTPase homolog 1 [Source:HGNC Symbol;Acc:HGNC:25824]
ENSG00000102003	SYP	protein_coding	synaptophysin [Source:HGNC Symbol;Acc:HGNC:11506]
ENSG00000011347	SYT7	protein_coding	synaptotagmin 7 [Source:HGNC Symbol;Acc:HGNC:11514]
ENSG00000219438	TAFA5	protein_coding	TAFA chemokine like family member 5 [Source:HGNC Symbol;Acc:HGNC:21592]
ENSG00000161835	TAMALIN	protein_coding	trafficking regulator and scaffold protein tamalin [Source:HGNC Symbol;Acc:HGNC:18707]
ENSG00000175463	TBC1D10C	protein_coding	TBC1 domain family member 10C [Source:HGNC Symbol;Acc:HGNC:24702]
ENSG00000167291	TBC1D16	protein_coding	TBC1 domain family member 16 [Source:HGNC Symbol;Acc:HGNC:28356]
ENSG00000184058	TBX1	protein_coding	T-box transcription factor 1 [Source:HGNC Symbol;Acc:HGNC:11592]
ENSG00000135111	TBX3	protein_coding	T-box transcription factor 3 [Source:HGNC Symbol;Acc:HGNC:11602]
ENSG00000006638	TBXA2R	protein_coding	thromboxane A2 receptor [Source:HGNC Symbol;Acc:HGNC:11608]
ENSG00000118526	TCF21	protein_coding	transcription factor 21 [Source:HGNC Symbol;Acc:HGNC:11632]
ENSG00000141002	TCF25	protein_coding	transcription factor 25 [Source:HGNC Symbol;Acc:HGNC:29181]
ENSG00000148737	TCF7L2	protein_coding	transcription factor 7 like 2 [Source:HGNC Symbol;Acc:HGNC:11641]
ENSG00000185347	TEDC1	protein_coding	tubulin epsilon and delta complex 1 [Source:HGNC Symbol;Acc:HGNC:20127]
ENSG00000167074	TEF	protein_coding	TEF transcription factor, PAR bZIP family member [Source:HGNC Symbol;Acc:HGNC:11722]
ENSG00000153060	TEKT5	protein_coding	tektin 5 [Source:HGNC Symbol;Acc:HGNC:26554]
ENSG00000100726	TELO2	protein_coding	telomere maintenance 2 [Source:HGNC Symbol;Acc:HGNC:29099]
ENSG00000218336	TENM3	protein_coding	teneurin transmembrane protein 3 [Source:HGNC Symbol;Acc:HGNC:29944]
ENSG00000164362	TERT	protein_coding	telomerase reverse transcriptase [Source:HGNC Symbol;Acc:HGNC:11730]
ENSG00000088992	TESC	protein_coding	tescalcin [Source:HGNC Symbol;Acc:HGNC:26065]
ENSG00000008196	TFAP2B	protein_coding	transcription factor AP-2 beta [Source:HGNC Symbol;Acc:HGNC:11743]
ENSG00000126351	THRA	protein_coding	thyroid hormone receptor alpha [Source:HGNC Symbol;Acc:HGNC:11796]
ENSG00000142910	TINAGL1	protein_coding	tubulointerstitial nephritis antigen like 1 [Source:HGNC Symbol;Acc:HGNC:19168]
ENSG00000107807	TLX1	protein_coding	T cell leukemia homeobox 1 [Source:HGNC Symbol;Acc:HGNC:5056]
ENSG00000232258	TMEM114	protein_coding	transmembrane protein 114 [Source:HGNC Symbol;Acc:HGNC:33227]
ENSG00000181291	TMEM132E	protein_coding	transmembrane protein 132E [Source:HGNC Symbol;Acc:HGNC:26991]
ENSG00000172663	TMEM134	protein_coding	transmembrane protein 134 [Source:HGNC Symbol;Acc:HGNC:26142]
ENSG00000178233	TMEM151B	protein_coding	transmembrane protein 151B [Source:HGNC Symbol;Acc:HGNC:21315]
ENSG00000164855	TMEM184A	protein_coding	transmembrane protein 184A [Source:HGNC Symbol;Acc:HGNC:28797]
ENSG00000131634	TMEM204	protein_coding	transmembrane protein 204 [Source:HGNC Symbol;Acc:HGNC:14158]
ENSG00000205090	TMEM240	protein_coding	transmembrane protein 240 [Source:HGNC Symbol;Acc:HGNC:25186]
ENSG00000182087	TMEM259	protein_coding	transmembrane protein 259 [Source:HGNC Symbol;Acc:HGNC:17039]
ENSG00000291316	TMEM276-ZFTRAF1	protein_coding	TMEM276-ZFTRAF1 readthrough [Source:HGNC Symbol;Acc:HGNC:56752]
ENSG00000185361	TNFAIP8L1	protein_coding	TNF alpha induced protein 8 like 1 [Source:HGNC Symbol;Acc:HGNC:28279]
ENSG00000141655	TNFRSF11A	protein_coding	TNF receptor superfamily member 11a [Source:HGNC Symbol;Acc:HGNC:11908]
ENSG00000067182	TNFRSF1A	protein_coding	TNF receptor superfamily member 1A [Source:HGNC Symbol;Acc:HGNC:11916]
ENSG00000215788	TNFRSF25	protein_coding	TNF receptor superfamily member 25 [Source:HGNC Symbol;Acc:HGNC:11910]
ENSG00000125657	TNFSF9	protein_coding	TNF superfamily member 9 [Source:HGNC Symbol;Acc:HGNC:11939]
ENSG00000182095	TNRC18	protein_coding	trinucleotide repeat containing 18 [Source:HGNC Symbol;Acc:HGNC:11962]
ENSG00000078687	TNRC6C	protein_coding	trinucleotide repeat containing adaptor 6C [Source:HGNC Symbol;Acc:HGNC:29318]
ENSG00000078902	TOLLIP	protein_coding	toll interacting protein [Source:HGNC Symbol;Acc:HGNC:16476]
ENSG00000100038	TOP3B	protein_coding	DNA topoisomerase III beta [Source:HGNC Symbol;Acc:HGNC:11993]
ENSG00000167543	TP53I13	protein_coding	tumor protein p53 inducible protein 13 [Source:HGNC Symbol;Acc:HGNC:25102]
ENSG00000078804	TP53INP2	protein_coding	tumor protein p53 inducible nuclear protein 2 [Source:HGNC Symbol;Acc:HGNC:16104]
ENSG00000078900	TP73	protein_coding	tumor protein p73 [Source:HGNC Symbol;Acc:HGNC:12003]
ENSG00000141933	TPGS1	protein_coding	tubulin polyglutamylase complex subunit 1 [Source:HGNC Symbol;Acc:HGNC:25058]
ENSG00000171368	TPPP	protein_coding	tubulin polymerization promoting protein [Source:HGNC Symbol;Acc:HGNC:24164]
ENSG00000131323	TRAF3	protein_coding	TNF receptor associated factor 3 [Source:HGNC Symbol;Acc:HGNC:12033]
ENSG00000106785	TRIM14	protein_coding	tripartite motif containing 14 [Source:HGNC Symbol;Acc:HGNC:16283]
ENSG00000204610	TRIM15	protein_coding	tripartite motif containing 15 [Source:HGNC Symbol;Acc:HGNC:16284]
ENSG00000104228	TRIM35	protein_coding	tripartite motif containing 35 [Source:HGNC Symbol;Acc:HGNC:16285]
ENSG00000146755	TRIM50	protein_coding	tripartite motif containing 50 [Source:HGNC Symbol;Acc:HGNC:19017]
ENSG00000177238	TRIM72	protein_coding	tripartite motif containing 72 [Source:HGNC Symbol;Acc:HGNC:32671]
ENSG00000171206	TRIM8	protein_coding	tripartite motif containing 8 [Source:HGNC Symbol;Acc:HGNC:15579]
ENSG00000182612	TSPAN10	protein_coding	tetraspanin 10 [Source:HGNC Symbol;Acc:HGNC:29942]
ENSG00000158457	TSPAN33	protein_coding	tetraspanin 33 [Source:HGNC Symbol;Acc:HGNC:28743]
ENSG00000184205	TSPYL2	protein_coding	TSPY like 2 [Source:HGNC Symbol;Acc:HGNC:24358]
ENSG00000146216	TTBK1	protein_coding	tau tubulin kinase 1 [Source:HGNC Symbol;Acc:HGNC:19140]
ENSG00000006555	TTC22	protein_coding	tetratricopeptide repeat domain 22 [Source:HGNC Symbol;Acc:HGNC:26067]
ENSG00000165914	TTC7B	protein_coding	tetratricopeptide repeat domain 7B [Source:HGNC Symbol;Acc:HGNC:19858]
ENSG00000136295	TTYH3	protein_coding	tweety family member 3 [Source:HGNC Symbol;Acc:HGNC:22222]
ENSG00000258947	TUBB3	protein_coding	tubulin beta 3 class III [Source:HGNC Symbol;Acc:HGNC:20772]
ENSG00000126216	TUBGCP3	protein_coding	tubulin gamma complex component 3 [Source:HGNC Symbol;Acc:HGNC:18598]
ENSG00000153443	UBALD1	protein_coding	UBA like domain containing 1 [Source:HGNC Symbol;Acc:HGNC:29576]
ENSG00000160087	UBE2J2	protein_coding	ubiquitin conjugating enzyme E2 J2 [Source:HGNC Symbol;Acc:HGNC:19268]
ENSG00000130477	UNC13A	protein_coding	unc-13 homolog A [Source:HGNC Symbol;Acc:HGNC:23150]
ENSG00000124602	UNC5CL	protein_coding	unc-5 family C-terminal like [Source:HGNC Symbol;Acc:HGNC:21203]
ENSG00000110057	UNC93B1	protein_coding	unc-93 homolog B1, TLR signaling regulator [Source:HGNC Symbol;Acc:HGNC:13481]
ENSG00000059145	UNKL	protein_coding	unk like zinc finger [Source:HGNC Symbol;Acc:HGNC:14184]
ENSG00000005007	UPF1	protein_coding	UPF1 RNA helicase and ATPase [Source:HGNC Symbol;Acc:HGNC:9962]
ENSG00000243566	UPK3B	protein_coding	uroplakin 3B [Source:HGNC Symbol;Acc:HGNC:21444]
ENSG00000183463	URAD	protein_coding	ureidoimidazoline (2-oxo-4-hydroxy-4-carboxy-5-) decarboxylase [Source:HGNC Symbol;Acc:HGNC:17785]
ENSG00000036672	USP2	protein_coding	ubiquitin specific peptidase 2 [Source:HGNC Symbol;Acc:HGNC:12618]
ENSG00000085982	USP40	protein_coding	ubiquitin specific peptidase 40 [Source:HGNC Symbol;Acc:HGNC:20069]
ENSG00000116035	VAX2	protein_coding	ventral anterior homeobox 2 [Source:HGNC Symbol;Acc:HGNC:12661]
ENSG00000114812	VIPR1	protein_coding	vasoactive intestinal peptide receptor 1 [Source:HGNC Symbol;Acc:HGNC:12694]
ENSG00000106018	VIPR2	protein_coding	vasoactive intestinal peptide receptor 2 [Source:HGNC Symbol;Acc:HGNC:12695]
ENSG00000139722	VPS37B	protein_coding	VPS37B subunit of ESCRT-I [Source:HGNC Symbol;Acc:HGNC:25754]
ENSG00000132821	VSTM2L	protein_coding	V-set and transmembrane domain containing 2 like [Source:HGNC Symbol;Acc:HGNC:16096]
ENSG00000179403	VWA1	protein_coding	von Willebrand factor A domain containing 1 [Source:HGNC Symbol;Acc:HGNC:30910]
ENSG00000065268	WDR18	protein_coding	WD repeat domain 18 [Source:HGNC Symbol;Acc:HGNC:17956]
ENSG00000140153	WDR20	protein_coding	WD repeat domain 20 [Source:HGNC Symbol;Acc:HGNC:19667]
ENSG00000187260	WDR86	protein_coding	WD repeat domain 86 [Source:HGNC Symbol;Acc:HGNC:28020]
ENSG00000179698	WDR97	protein_coding	WD repeat domain 97 [Source:HGNC Symbol;Acc:HGNC:26959]
ENSG00000109501	WFS1	protein_coding	wolframin ER transmembrane glycoprotein [Source:HGNC Symbol;Acc:HGNC:12762]
ENSG00000165238	WNK2	protein_coding	WNK lysine deficient protein kinase 2 [Source:HGNC Symbol;Acc:HGNC:14542]
ENSG00000135925	WNT10A	protein_coding	Wnt family member 10A [Source:HGNC Symbol;Acc:HGNC:13829]
ENSG00000154342	WNT3A	protein_coding	Wnt family member 3A [Source:HGNC Symbol;Acc:HGNC:15983]
ENSG00000162552	WNT4	protein_coding	Wnt family member 4 [Source:HGNC Symbol;Acc:HGNC:12783]
ENSG00000115596	WNT6	protein_coding	Wnt family member 6 [Source:HGNC Symbol;Acc:HGNC:12785]
ENSG00000154764	WNT7A	protein_coding	Wnt family member 7A [Source:HGNC Symbol;Acc:HGNC:12786]
ENSG00000188064	WNT7B	protein_coding	Wnt family member 7B [Source:HGNC Symbol;Acc:HGNC:12787]
ENSG00000179314	WSCD1	protein_coding	WSC domain containing 1 [Source:HGNC Symbol;Acc:HGNC:29060]
ENSG00000126215	XRCC3	protein_coding	X-ray repair cross complementing 3 [Source:HGNC Symbol;Acc:HGNC:12830]
ENSG00000182362	YBEY	protein_coding	ybeY metalloendoribonuclease [Source:HGNC Symbol;Acc:HGNC:1299]
ENSG00000170027	YWHAG	protein_coding	tyrosine 3-monooxygenase/tryptophan 5-monooxygenase activation protein gamma [Source:HGNC Symbol;Acc:HGNC:12852]
ENSG00000130584	ZBTB46	protein_coding	zinc finger and BTB domain containing 46 [Source:HGNC Symbol;Acc:HGNC:16094]
ENSG00000114853	ZBTB47	protein_coding	zinc finger and BTB domain containing 47 [Source:HGNC Symbol;Acc:HGNC:26955]
ENSG00000178951	ZBTB7A	protein_coding	zinc finger and BTB domain containing 7A [Source:HGNC Symbol;Acc:HGNC:18078]
ENSG00000140948	ZCCHC14	protein_coding	zinc finger CCHC-type containing 14 [Source:HGNC Symbol;Acc:HGNC:24134]
ENSG00000165424	ZCCHC24	protein_coding	zinc finger CCHC-type containing 24 [Source:HGNC Symbol;Acc:HGNC:26911]
ENSG00000099904	ZDHHC8	protein_coding	zinc finger DHHC-type palmitoyltransferase 8 [Source:HGNC Symbol;Acc:HGNC:18474]
ENSG00000181638	ZFP41	protein_coding	ZFP41 zinc finger protein [Source:HGNC Symbol;Acc:HGNC:26786]
ENSG00000105278	ZFR2	protein_coding	zinc finger RNA binding protein 2 [Source:HGNC Symbol;Acc:HGNC:29189]
ENSG00000188070	ZFTA	protein_coding	zinc finger translocation associated [Source:HGNC Symbol;Acc:HGNC:28449]
ENSG00000187954	ZFTRAF1	protein_coding	zinc finger TRAF-type containing 1 [Source:HGNC Symbol;Acc:HGNC:17806]
ENSG00000176293	ZNF135	protein_coding	zinc finger protein 135 [Source:HGNC Symbol;Acc:HGNC:12919]
ENSG00000160321	ZNF208	protein_coding	zinc finger protein 208 [Source:HGNC Symbol;Acc:HGNC:12999]
ENSG00000165804	ZNF219	protein_coding	zinc finger protein 219 [Source:HGNC Symbol;Acc:HGNC:13011]
ENSG00000063587	ZNF275	protein_coding	zinc finger protein 275 [Source:HGNC Symbol;Acc:HGNC:13069]
ENSG00000170265	ZNF282	protein_coding	zinc finger protein 282 [Source:HGNC Symbol;Acc:HGNC:13076]
ENSG00000205903	ZNF316	protein_coding	zinc finger protein 316 [Source:HGNC Symbol;Acc:HGNC:13843]
ENSG00000161642	ZNF385A	protein_coding	zinc finger protein 385A [Source:HGNC Symbol;Acc:HGNC:17521]
ENSG00000167685	ZNF444	protein_coding	zinc finger protein 444 [Source:HGNC Symbol;Acc:HGNC:16052]
ENSG00000083838	ZNF446	protein_coding	zinc finger protein 446 [Source:HGNC Symbol;Acc:HGNC:21036]
ENSG00000181444	ZNF467	protein_coding	zinc finger protein 467 [Source:HGNC Symbol;Acc:HGNC:23154]
ENSG00000180035	ZNF48	protein_coding	zinc finger protein 48 [Source:HGNC Symbol;Acc:HGNC:13114]
ENSG00000197363	ZNF517	protein_coding	zinc finger protein 517 [Source:HGNC Symbol;Acc:HGNC:27984]
ENSG00000186300	ZNF555	protein_coding	zinc finger protein 555 [Source:HGNC Symbol;Acc:HGNC:28382]
ENSG00000167962	ZNF598	protein_coding	zinc finger protein 598, E3 ubiquitin ligase [Source:HGNC Symbol;Acc:HGNC:28079]
ENSG00000185730	ZNF696	protein_coding	zinc finger protein 696 [Source:HGNC Symbol;Acc:HGNC:25872]
ENSG00000143067	ZNF697	protein_coding	zinc finger protein 697 [Source:HGNC Symbol;Acc:HGNC:32034]
ENSG00000167562	ZNF701	protein_coding	zinc finger protein 701 [Source:HGNC Symbol;Acc:HGNC:25597]
ENSG00000197951	ZNF71	protein_coding	zinc finger protein 71 [Source:HGNC Symbol;Acc:HGNC:13141]
ENSG00000185252	ZNF74	protein_coding	zinc finger protein 74 [Source:HGNC Symbol;Acc:HGNC:13144]
ENSG00000181220	ZNF746	protein_coding	zinc finger protein 746 [Source:HGNC Symbol;Acc:HGNC:21948]
ENSG00000196456	ZNF775	protein_coding	zinc finger protein 775 [Source:HGNC Symbol;Acc:HGNC:28501]
ENSG00000196453	ZNF777	protein_coding	zinc finger protein 777 [Source:HGNC Symbol;Acc:HGNC:22213]
ENSG00000170100	ZNF778	protein_coding	zinc finger protein 778 [Source:HGNC Symbol;Acc:HGNC:26479]
ENSG00000142409	ZNF787	protein_coding	zinc finger protein 787 [Source:HGNC Symbol;Acc:HGNC:26998]
ENSG00000102984	ZNF821	protein_coding	zinc finger protein 821 [Source:HGNC Symbol;Acc:HGNC:28043]
ENSG00000151612	ZNF827	protein_coding	zinc finger protein 827 [Source:HGNC Symbol;Acc:HGNC:27193]
ENSG00000152475	ZNF837	protein_coding	zinc finger protein 837 [Source:HGNC Symbol;Acc:HGNC:25164]
ENSG00000236609	ZNF853	protein_coding	zinc finger protein 853 [Source:HGNC Symbol;Acc:HGNC:21767]
ENSG00000261221	ZNF865	protein_coding	zinc finger protein 865 [Source:HGNC Symbol;Acc:HGNC:38705]
ENSG00000130182	ZSCAN10	protein_coding	zinc finger and SCAN domain containing 10 [Source:HGNC Symbol;Acc:HGNC:12997]
ENSG00000121413	ZSCAN18	protein_coding	zinc finger and SCAN domain containing 18 [Source:HGNC Symbol;Acc:HGNC:21037]
ENSG00000074755	ZZEF1	protein_coding	zinc finger ZZ-type and EF-hand domain containing 1 [Source:HGNC Symbol;Acc:HGNC:29027]
ENSG00000141979		protein_coding	novel protein
ENSG00000142539		protein_coding	novel protein
ENSG00000198211		protein_coding	novel protein (MC1R-TUBB3 readthrough)
ENSG00000254706		protein_coding	novel protein
ENSG00000264668		protein_coding	novel protein
ENSG00000267059		protein_coding	novel transcript, readthrough between UQCR11 and MBD3
ENSG00000268173		protein_coding	novel protein, readthrough between PIK3R2 and IFI30
ENSG00000283239		protein_coding	KBTBD11 overlapping transcript 1 [Source:NCBI gene (formerly Entrezgene);Acc:104266957]
ENSG00000284976		protein_coding	novel RING finger protein
ENSG00000285188		protein_coding	phosphodiesterase 4C [Source:NCBI gene (formerly Entrezgene);Acc:5143]
ENSG00000286231		protein_coding	novel protein

## Sheet: Promoter CGI
chr1	28736	29737
chr1	778605	779167
chr1	827037	828065
chr1	919386	919593
chr1	923591	926252
chr1	958934	967274
chr1	976047	979425
chr1	984347	984547
chr1	998008	1002030
chr1	1013291	1013514
chr1	1013950	1014471
chr1	1019389	1020963
chr1	1032587	1034858
chr1	1059057	1059923
chr1	1067284	1069938
chr1	1071837	1072253
chr1	1076130	1078022
chr1	1115136	1117065
chr1	1136990	1137467
chr1	1162664	1165204
chr1	1173935	1174765
chr1	1206291	1206770
chr1	1211329	1211534
chr1	1213676	1214144
chr1	1217143	1217754
chr1	1231622	1233605
chr1	1246377	1247090
chr1	1273136	1274437
chr1	1286018	1294783
chr1	1296482	1298279
chr1	1307021	1309805
chr1	1312607	1313113
chr1	1324264	1325255
chr1	1327286	1328040
chr1	1331706	1331906
chr1	1332056	1333606
chr1	1336998	1337254
chr1	1338107	1340460
chr1	1341238	1341468
chr1	1348554	1351571
chr1	1354328	1355746
chr1	1373761	1375659
chr1	1398692	1400222
chr1	1406729	1407555
chr1	1419780	1420620
chr1	1426181	1426407
chr1	1427517	1427953
chr1	1435561	1436069
chr1	1471465	1472441
chr1	1478655	1479152
chr1	1509209	1509469
chr1	1511499	1512825
chr1	1537728	1537962
chr1	1539583	1541289
chr1	1574103	1575367
chr1	1598952	1600756
chr1	1615074	1616635
chr1	1626670	1634630
chr1	1635671	1636108
chr1	1658613	1659481
chr1	1692088	1693628
chr1	1699648	1701787
chr1	1702814	1703251
chr1	1723957	1724792
chr1	1745363	1746894
chr1	1760329	1760624
chr1	1777956	1779143
chr1	1782201	1782702
chr1	1889967	1891833
chr1	1918660	1919952
chr1	2018973	2020040
chr1	2049813	2051773
chr1	2073741	2074126
chr1	2107117	2107424
chr1	2184994	2185362
chr1	2189579	2190379
chr1	2194450	2195203
chr1	2204479	2205912
chr1	2212761	2213058
chr1	2226774	2229734
chr1	2391043	2392325
chr1	2411947	2413278
chr1	2414453	2414717
chr1	2467387	2467616
chr1	2478354	2478610
chr1	2525803	2526820
chr1	2529322	2530571
chr1	2585959	2587453
chr1	2800177	2800668
chr1	3022070	3022479
chr1	3067362	3071398
chr1	3454342	3455119
chr1	3611056	3611514
chr1	3624204	3625677
chr1	3649781	3653072
chr1	3690533	3690989
chr1	3746400	3747406
chr1	3771990	3773120
chr1	3795835	3796668
chr1	3856624	3857901
chr1	3858514	3858805
chr1	3899793	3901520
chr1	4653930	4656495
chr1	5991536	5993346
chr1	6026185	6026434
chr1	6179178	6180754
chr1	6180972	6181191
chr1	6199119	6199823
chr1	6205766	6206718
chr1	6208761	6209528
chr1	6235469	6236201
chr1	6241816	6242796
chr1	6245089	6246403
chr1	6260078	6260991
chr1	6392960	6394125
chr1	6418998	6420878
chr1	6424444	6425267
chr1	6466115	6466361
chr1	6485084	6485858
chr1	6490024	6491055
chr1	6497091	6497812
chr1	6554077	6554775
chr1	6579368	6580301
chr1	6601717	6603784
chr1	6612727	6615681
chr1	6625012	6625780
chr1	6701236	6702071
chr1	6784254	6786306
chr1	7680084	7681057
chr1	7704114	7705796
chr1	7770992	7771786
chr1	7783401	7785044
chr1	7942349	7942639
chr1	7961242	7962166
chr1	8025495	8026794
chr1	8317725	8318275
chr1	8423330	8424279
chr1	8816954	8818004
chr1	8878255	8879287
chr1	9128445	9129417
chr1	9182109	9183768
chr1	9234343	9235393
chr1	9292331	9293834
chr1	9428879	9429190
chr1	9539292	9540385
chr1	9588675	9589459
chr1	9651675	9652943
chr1	9689238	9690170
chr1	9822954	9824609
chr1	9909788	9910631
chr1	9943108	9943527
chr1	9997210	9998050
chr1	10032475	10033346
chr1	10209958	10211248
chr1	10398492	10399940
chr1	10430144	10431015
chr1	10472121	10472743
chr1	10474862	10475115
chr1	10793838	10796907
chr1	11012341	11013188
chr1	11058974	11060577
chr1	11099331	11100079
chr1	11262202	11262979
chr1	11273203	11273490
chr1	11478613	11480554
chr1	11654161	11655249
chr1	11664057	11664828
chr1	11680343	11681660
chr1	11690645	11692594
chr1	11735919	11736206
chr1	11762083	11762306
chr1	11805406	11806509
chr1	11838337	11838675
chr1	11859059	11859498
chr1	11925587	11926078
chr1	11934693	11934912
chr1	11980057	11980736
chr1	12019195	12019846
chr1	12063432	12064091
chr1	12166820	12167655
chr1	12191278	12191928
chr1	12229898	12230528
chr1	12230899	12231142
chr1	12595877	12596235
chr1	12616979	12618636
chr1	13513011	13514118
chr1	13583112	13583347
chr1	13583643	13584373
chr1	13699987	13700705
chr1	13748773	13749963
chr1	14598115	14599497
chr1	14923878	14925049
chr1	15152724	15154975
chr1	15247125	15247457
chr1	15409555	15410732
chr1	15524104	15525086
chr1	15526614	15527168
chr1	15584594	15585113
chr1	15617327	15617861
chr1	15684084	15685007
chr1	15744134	15744358
chr1	15746824	15747026
chr1	15758577	15759367
chr1	15847395	15848901
chr1	15849335	15849622
chr1	15975408	15976177
chr1	16073154	16073496
chr1	16154990	16155965
chr1	16237050	16237304
chr1	16352080	16352697
chr1	16367127	16367775
chr1	16440504	16441308
chr1	16514290	16514533
chr1	16534379	16535801
chr1	16547907	16548318
chr1	16612962	16613959
chr1	16644361	16644997
chr1	16646991	16648550
chr1	16666957	16667195
chr1	16680248	16680656
chr1	16740269	16740507
chr1	16859617	16860028
chr1	16871067	16871354
chr1	16872132	16873554
chr1	16888927	16889599
chr1	16895733	16895971
chr1	16980057	16980868
chr1	17011335	17012087
chr1	17053962	17054227
chr1	17119157	17119593
chr1	17437577	17439981
chr1	17539435	17540048
chr1	18107612	18108319
chr1	18109073	18109410
chr1	18110058	18111179
chr1	18482380	18483173
chr1	18630402	18633335
chr1	18883133	18883420
chr1	18902335	18903140
chr1	18955455	18957389
chr1	19209658	19210552
chr1	19251391	19252214
chr1	19273756	19274448
chr1	19288505	19289166
chr1	19311714	19312815
chr1	19485210	19486150
chr1	19596848	19597508
chr1	19643762	19645429
chr1	19664654	19666295
chr1	19800030	19800287
chr1	19882315	19882969
chr1	20185868	20186304
chr1	20242963	20243324
chr1	20483970	20487018
chr1	20507924	20508390
chr1	20552402	20554002
chr1	20633372	20634058
chr1	20661024	20661745
chr1	20717340	20718278
chr1	20731514	20732873
chr1	20786216	20787628
chr1	21176623	21177343
chr1	21289888	21290608
chr1	21344868	21345826
chr1	21439780	21440731
chr1	21509056	21509851
chr1	21651792	21652220
chr1	21668571	21669450
chr1	21669669	21669916
chr1	21782637	21783768
chr1	21814407	21814914
chr1	21936854	21937784
chr1	22025425	22025701
chr1	22052517	22053536
chr1	22142420	22143759
chr1	22451744	22452324
chr1	22563103	22563603
chr1	22710331	22711869
chr1	23019322	23020184
chr1	23167747	23168947
chr1	23216885	23217744
chr1	23343753	23344870
chr1	23368198	23369557
chr1	23424304	23425170
chr1	23483485	23484862
chr1	23530542	23531597
chr1	23558352	23558596
chr1	23559192	23559721
chr1	23691866	23692077
chr1	23743206	23744125
chr1	23778013	23778773
chr1	23790993	23791302
chr1	23800301	23801059
chr1	23867765	23868500
chr1	23959296	23960211
chr1	23979874	23980527
chr1	24187051	24187987
chr1	24321713	24322684
chr1	24413368	24413772
chr1	24416182	24416549
chr1	24502376	24503388
chr1	24555949	24556297
chr1	24642537	24643705
chr1	24744862	24746095
chr1	24929037	24932514
chr1	25232073	25232687
chr1	25246476	25248030
chr1	25266787	25267187
chr1	25267467	25267996
chr1	25337116	25337516
chr1	25337796	25338907
chr1	25430075	25431624
chr1	25543403	25544551
chr1	25616171	25616675
chr1	25617484	25618281
chr1	25800325	25800616
chr1	25819632	25820884
chr1	25858982	25859865
chr1	25875232	25876025
chr1	25905460	25907133
chr1	25998059	25998443
chr1	26045791	26046822
chr1	26110829	26112426
chr1	26161317	26162115
chr1	26169689	26170333
chr1	26225027	26225703
chr1	26233959	26234537
chr1	26279872	26280422
chr1	26306346	26306798
chr1	26411092	26411657
chr1	26432002	26432365
chr1	26471876	26473351
chr1	26529581	26530193
chr1	26695343	26697530
chr1	26787628	26788201
chr1	26826740	26827183
chr1	26863422	26863637
chr1	26864576	26865486
chr1	26889671	26890554
chr1	26900002	26900518
chr1	26921558	26922128
chr1	26959575	26960610
chr1	26993637	26994655
chr1	27012389	27012950
chr1	27154855	27155251
chr1	27234215	27235123
chr1	27321963	27322515
chr1	27365922	27366752
chr1	27383111	27383341
chr1	27392389	27392845
chr1	27489832	27490342
chr1	27603072	27603749
chr1	27634057	27634512
chr1	27635049	27635299
chr1	27659795	27660297
chr1	27725635	27726491
chr1	27773118	27773520
chr1	27830711	27831277
chr1	27872521	27872746
chr1	27914074	27915024
chr1	27958510	27958793
chr1	27959509	27960327
chr1	28088588	28088801
chr1	28232635	28233086
chr1	28236000	28236465
chr1	28259321	28260622
chr1	28328855	28329156
chr1	28369531	28370220
chr1	28518142	28518781
chr1	28552891	28553192
chr1	28581558	28582287
chr1	28592480	28592942
chr1	28643042	28643386
chr1	28668660	28669321
chr1	28736555	28737803
chr1	28811990	28812836
chr1	28886927	28887788
chr1	28914257	28915457
chr1	29121188	29125335
chr1	29181465	29182174
chr1	29230709	29231115
chr1	29236234	29238795
chr1	30718126	30719113
chr1	30721430	30721740
chr1	30824436	30824702
chr1	30907998	30909119
chr1	31065566	31066091
chr1	31239232	31239965
chr1	31296400	31297131
chr1	31412948	31414163
chr1	31617671	31618337
chr1	31644610	31645360
chr1	31703937	31704268
chr1	31762747	31764651
chr1	31937682	31938781
chr1	32013502	32014982
chr1	32072605	32073451
chr1	32108461	32108717
chr1	32179554	32180213
chr1	32200631	32200859
chr1	32204969	32206284
chr1	32221921	32222439
chr1	32239924	32241540
chr1	32275110	32275943
chr1	32291814	32292433
chr1	32335259	32336628
chr1	32361344	32362416
chr1	32394170	32394747
chr1	32464900	32465460
chr1	32539400	32540138
chr1	32650943	32651762
chr1	32702419	32703264
chr1	32741534	32742273
chr1	32753827	32754379
chr1	32817075	32818305
chr1	32870666	32871157
chr1	32886086	32886796
chr1	32901192	32901721
chr1	32963931	32965015
chr1	33036601	33037118
chr1	33080924	33081642
chr1	33180726	33182272
chr1	33255848	33257064
chr1	33349183	33350169
chr1	33430402	33431328
chr1	33472425	33472727
chr1	34163183	34165375
chr1	34176782	34177423
chr1	34761428	34761675
chr1	34781276	34781998
chr1	34784818	34785135
chr1	34792964	34793190
chr1	34859582	34859949
chr1	34929210	34930605
chr1	34976637	34977276
chr1	34985049	34985436
chr1	35031521	35031986
chr1	35079327	35079702
chr1	35191867	35192723
chr1	35192873	35193210
chr1	35268623	35269254
chr1	35557080	35558233
chr1	35573249	35574450
chr1	35641369	35641660
chr1	35718648	35719185
chr1	35769324	35770199
chr1	35807899	35808860
chr1	35882901	35883201
chr1	35883703	35884069
chr1	35930649	35931661
chr1	36083954	36084420
chr1	36088725	36089354
chr1	36124855	36125520
chr1	36149255	36149861
chr1	36155851	36156709
chr1	36224159	36224486
chr1	36306230	36307408
chr1	36320900	36323801
chr1	36385489	36386272
chr1	36397611	36398002
chr1	36450196	36450723
chr1	36463814	36464530
chr1	37032777	37035023
chr1	37474123	37474620
chr1	37514312	37514964
chr1	37554006	37554222
chr1	37556852	37557118
chr1	37595828	37596139
chr1	37634006	37635192
chr1	37690371	37690607
chr1	37691624	37692914
chr1	37764167	37765216
chr1	37793424	37794755
chr1	37807737	37808730
chr1	37859479	37860327
chr1	37931565	37932049
chr1	37989561	37990097
chr1	38005168	38005699
chr1	38012411	38013055
chr1	38044431	38047970
chr1	38859144	38860049
chr1	38872808	38873677
chr1	38990984	38991599
chr1	39080968	39082287
chr1	39408347	39409567
chr1	39490753	39492465
chr1	39514694	39516096
chr1	39575646	39576995
chr1	39639339	39640035
chr1	39671551	39672415
chr1	39691259	39692842
chr1	39738641	39739067
chr1	39770096	39771518
chr1	39788012	39789500
chr1	39883270	39883616
chr1	39900924	39902541
chr1	39954816	39955694
chr1	40039740	40041031
chr1	40096995	40097456
chr1	40161242	40161940
chr1	40257715	40258026
chr1	40258125	40258338
chr1	40315333	40315773
chr1	40316008	40316284
chr1	40316549	40317473
chr1	40373713	40374350
chr1	40449934	40450400
chr1	40477113	40477715
chr1	40508385	40509114
chr1	40531489	40531767
chr1	40665440	40665816
chr1	40691491	40692303
chr1	40783419	40784489
chr1	40861278	40862613
chr1	40979199	40980444
chr1	41241286	41242655
chr1	41361009	41362618
chr1	41917970	41918332
chr1	42035185	42036309
chr1	42334595	42335699
chr1	42380308	42381317
chr1	42456046	42456904
chr1	42463127	42463829
chr1	42658307	42658751
chr1	42681830	42683345
chr1	42738445	42738652
chr1	42766544	42767688
chr1	42785092	42785411
chr1	42816904	42817419
chr1	42846588	42846842
chr1	42957797	42959097
chr1	43147738	43148171
chr1	43171833	43172381
chr1	43272814	43273158
chr1	43358464	43359388
chr1	43367144	43367402
chr1	43367876	43368466
chr1	43389705	43390250
chr1	43453590	43454143
chr1	43530759	43531829
chr1	43649946	43650638
chr1	43706998	43708092
chr1	43933397	43933863
chr1	43936086	43936751
chr1	43946402	43947132
chr1	43969738	43970442
chr1	43974471	43975584
chr1	43978964	43979950
chr1	43991479	43992100
chr1	44029958	44031353
chr1	44213332	44213793
chr1	44354986	44355441
chr1	44405470	44408375
chr1	44631610	44632377
chr1	44674099	44674912
chr1	44724034	44724886
chr1	44739652	44740073
chr1	44775342	44776228
chr1	44786291	44786620
chr1	44799863	44801111
chr1	44806008	44806646
chr1	44842872	44843487
chr1	44986351	44986772
chr1	45010554	45011350
chr1	45205668	45206716
chr1	45303542	45304245
chr1	45326748	45327629
chr1	45339893	45340311
chr1	45490674	45491221
chr1	45499915	45500377
chr1	45521492	45522131
chr1	45550732	45551022
chr1	45583919	45584910
chr1	45622523	45623470
chr1	45686080	45687408
chr1	45750562	45750842
chr1	45803428	45804148
chr1	46132455	46133457
chr1	46203150	46203586
chr1	46247244	46247773
chr1	46301754	46303364
chr1	46340668	46341164
chr1	46394053	46394619
chr1	46448115	46448671
chr1	46489122	46491449
chr1	46532961	46533577
chr1	46603944	46604507
chr1	46612909	46613295
chr1	46616345	46616905
chr1	46668003	46668723
chr1	46718731	46719411
chr1	47023555	47023961
chr1	47230833	47232525
chr1	47314036	47314539
chr1	47333740	47334754
chr1	47416225	47417393
chr1	47433454	47433726
chr1	47433990	47434713
chr1	47437122	47439846
chr1	47994141	47994389
chr1	47996460	47997929
chr1	48471633	48472399
chr1	48776520	48777138
chr1	50023746	50024174
chr1	50047973	50048648
chr1	50418557	50425799
chr1	50959776	50960398
chr1	50968091	50969833
chr1	51236096	51236870
chr1	51330223	51330917
chr1	51344656	51345015
chr1	51518706	51519224
chr1	51616903	51617376
chr1	51729357	51730149
chr1	51878507	51879267
chr1	51990106	51990781
chr1	52032781	52033833
chr1	52055075	52055452
chr1	52056109	52056624
chr1	52141729	52142832
chr1	52365732	52366388
chr1	52368468	52368856
chr1	52404196	52404633
chr1	52552587	52553927
chr1	52602209	52602936
chr1	52632958	52633631
chr1	52698017	52698508
chr1	52726352	52726756
chr1	52842623	52843505
chr1	52920953	52921851
chr1	52927209	52927973
chr1	53061993	53063302
chr1	53196638	53197143
chr1	53220225	53220719
chr1	53238288	53238887
chr1	53326016	53328156
chr1	53438468	53439585
chr1	53459519	53460555
chr1	53737730	53739637
chr1	53838086	53838589
chr1	53889575	53889983
chr1	53945385	53946670
chr1	54052929	54053626
chr1	54200149	54200586
chr1	54405181	54407327
chr1	54715673	54716180
chr1	54764411	54764696
chr1	54800605	54801385
chr1	54805993	54806299
chr1	54886791	54887655
chr1	54980415	54981173
chr1	54997016	54997337
chr1	55039388	55040342
chr1	55214793	55216035
chr1	56578430	56579444
chr1	56644991	56645564
chr1	57422292	57424965
chr1	58249601	58250423
chr1	58546250	58546905
chr1	58576086	58577623
chr1	58781790	58785268
chr1	59146736	59147051
chr1	59296431	59297122
chr1	59814416	59815376
chr1	59926601	59926911
chr1	60073644	60073868
chr1	61076866	61077205
chr1	61083082	61083750
chr1	61654203	61654421
chr1	61724976	61725270
chr1	61742156	61743146
chr1	62194884	62195274
chr1	62318466	62319462
chr1	62435981	62437996
chr1	62687710	62688678
chr1	63316724	63324800
chr1	63329693	63330469
chr1	63367439	63368150
chr1	63593267	63594242
chr1	63773795	63775108
chr1	64469872	64470931
chr1	64505676	64505921
chr1	64744600	64745555
chr1	64965773	64966931
chr1	65002590	65003145
chr1	65066588	65068282
chr1	65147359	65149215
chr1	65265729	65266166
chr1	65309334	65310063
chr1	65420174	65421021
chr1	65525319	65526128
chr1	65792758	65793235
chr1	66533046	66533377
chr1	66752397	66752610
chr1	66925198	66925426
chr1	66930001	66930800
chr1	67053863	67054456
chr1	67134708	67135032
chr1	67429453	67431143
chr1	67685231	67686587
chr1	67832689	67833768
chr1	68050554	68050790
chr1	68051572	68051791
chr1	68230926	68231945
chr1	68496601	68497323
chr1	69567285	69568812
chr1	69919361	69919587
chr1	70205501	70205759
chr1	70354051	70355036
chr1	70410940	70411408
chr1	71046542	71048121
chr1	71080804	71081100
chr1	72283327	72284053
chr1	74198143	74198351
chr1	75125133	75125669
chr1	75130129	75130477
chr1	75131039	75131262
chr1	75134990	75135730
chr1	75136314	75137124
chr1	75614770	75615123
chr1	75615694	75616680
chr1	75724232	75725045
chr1	75796852	75797218
chr1	76867427	76868849
chr1	77219312	77219567
chr1	77281689	77282539
chr1	77682533	77683733
chr1	77759159	77759965
chr1	77888697	77888988
chr1	77978620	77978921
chr1	77979080	77979597
chr1	78045894	78046477
chr1	78490940	78491831
chr1	79006597	79006852
chr1	81800314	81803363
chr1	83860585	83861155
chr1	83998541	83999549
chr1	84077464	84078578
chr1	84298426	84299223
chr1	84479250	84479667
chr1	84505662	84506808
chr1	84574143	84574661
chr1	84620639	84621093
chr1	84689923	84690657
chr1	84892677	84893504
chr1	84996903	84997752
chr1	84998202	84998484
chr1	85047827	85048872
chr1	85200136	85201967
chr1	85259019	85259841
chr1	85276183	85276852
chr1	85464258	85465485
chr1	85576547	85577252
chr1	85580680	85581557
chr1	85708359	85708570
chr1	86155596	86156219
chr1	86156616	86157188
chr1	86395884	86396400
chr1	86704193	86705332
chr1	86914480	86915531
chr1	87131861	87132832
chr1	87328120	87329459
chr1	87331700	87332201
chr1	88683933	88685035
chr1	88891281	88891708
chr1	88992352	88992921
chr1	89524252	89525427
chr1	89632672	89633733
chr1	89820631	89821928
chr1	89994841	89995678
chr1	90716541	90718983
chr1	90719600	90720020
chr1	90835423	90836334
chr1	90850693	90851833
chr1	91021602	91022250
chr1	91404320	91404833
chr1	91500707	91501442
chr1	91885357	91886528
chr1	91949162	91949429
chr1	92029811	92030407
chr1	92080263	92080923
chr1	92217882	92218125
chr1	92298617	92299369
chr1	92480310	92487052
chr1	92784382	92785539
chr1	92831942	92832565
chr1	92960956	92962197
chr1	93079002	93079475
chr1	93180116	93180914
chr1	93345662	93346383
chr1	93447913	93448967
chr1	93680766	93681948
chr1	93846289	93847530
chr1	93847762	93848072
chr1	93878952	93879266
chr1	93908814	93909911
chr1	94237135	94237788
chr1	94247351	94247961
chr1	94417970	94418846
chr1	94541282	94542083
chr1	94820047	94820763
chr1	94926282	94927560
chr1	95072696	95072995
chr1	95117195	95117575
chr1	95234121	95234586
chr1	96721547	96722263
chr1	97920634	97921168
chr1	98045411	98046154
chr1	98661317	98662155
chr1	99004377	99005028
chr1	99264427	99264779
chr1	99849865	99850453
chr1	99969742	99970514
chr1	100037927	100038848
chr1	100132575	100133198
chr1	100266077	100266443
chr1	100352154	100353343
chr1	100539013	100540329
chr1	100895033	100895276
chr1	100895994	100896252
chr1	101025762	101026124
chr1	101236230	101236512
chr1	101236890	101237189
chr1	103525471	103526291
chr1	107056584	107057788
chr1	107140268	107140509
chr1	107141045	107141841
chr1	107964630	107965419
chr1	108192606	108192891
chr1	108199779	108200579
chr1	108559917	108560590
chr1	108660972	108661756
chr1	108692167	108692539
chr1	108746397	108747200
chr1	108876845	108877416
chr1	108963060	108963592
chr1	109041234	109042224
chr1	109075958	109076210
chr1	109090567	109091010
chr1	109100042	109100762
chr1	109113474	109113716
chr1	109213843	109214476
chr1	109249324	109250101
chr1	109281692	109281904
chr1	109283089	109283585
chr1	109397453	109398272
chr1	109426027	109426948
chr1	109466341	109467165
chr1	109483832	109484281
chr1	109493924	109494321
chr1	109509333	109509883
chr1	109548418	109548968
chr1	109619843	109620094
chr1	109655920	109656505
chr1	109667960	109668334
chr1	109687617	109687992
chr1	109739730	109740684
chr1	109910522	109911267
chr1	109984627	109985404
chr1	110034782	110035320
chr1	110067644	110070681
chr1	110083907	110084862
chr1	110150367	110151642
chr1	110209635	110212172
chr1	110337773	110338002
chr1	110338321	110340178
chr1	110407271	110407918
chr1	110606362	110607564
chr1	110673623	110675675
chr1	110963260	110964385
chr1	111139606	111140681
chr1	111203692	111204681
chr1	111346517	111346917
chr1	111448683	111449580
chr1	111619583	111620215
chr1	111738431	111740655
chr1	111755420	111756370
chr1	111988938	111991151
chr1	112395874	112396194
chr1	112466223	112466532
chr1	112508192	112509679
chr1	112618970	112619949
chr1	112674854	112675475
chr1	112706721	112707576
chr1	112714264	112715438
chr1	112849521	112850174
chr1	112955365	112955584
chr1	112955745	112956703
chr1	113072970	113073638
chr1	113389959	113391448
chr1	113758893	113759650
chr1	113811752	113812678
chr1	113904833	113905402
chr1	113929344	113930277
chr1	114152515	114154050
chr1	114154265	114154563
chr1	114510440	114511643
chr1	114669619	114670364
chr1	114780455	114780841
chr1	114854828	114855321
chr1	115089230	115089963
chr1	115337547	115338711
chr1	115642095	115642940
chr1	115837739	115839743
chr1	115976526	115976916
chr1	116372670	116374191
chr1	116418561	116418920
chr1	116570339	116571261
chr1	116667203	116667999
chr1	116909582	116910830
chr1	117059767	117060648
chr1	117121648	117122526
chr1	117366553	117367823
chr1	117605337	117607046
chr1	117929218	117930097
chr1	118185194	118185474
chr1	118987197	118988089
chr1	118989369	118989573
chr1	119000434	119000831
chr1	119001199	119001716
chr1	119140252	119140788
chr1	119327604	119327912
chr1	119647755	119648628
chr1	119712222	119712649
chr1	119896391	119896597
chr1	120068735	120069889
chr1	120176144	120176534
chr1	120414674	120415572
chr1	120557775	120559061
chr1	120665214	120665653
chr1	120724171	120724849
chr1	120851001	120851320
chr1	120912705	120914255
chr1	120942198	120942586
chr1	121052120	121052445
chr1	121097208	121098110
chr1	121116889	121117313
chr1	121118209	121118586
chr1	121183932	121187361
chr1	121395925	121397197
chr1	121519060	121519727
chr1	143729712	143729995
chr1	143792178	143793138
chr1	143904250	143904674
chr1	143905323	143905942
chr1	143971583	143975001
chr1	144274949	144275173
chr1	144275404	144276868
chr1	144313411	144313776
chr1	144412228	144412432
chr1	144461027	144462012
chr1	144551959	144552270
chr1	144641913	144643582
chr1	144652606	144652971
chr1	144689508	144690972
chr1	144691203	144691427
chr1	145092987	145096406
chr1	145167976	145168214
chr1	145168573	145169028
chr1	145214834	145216221
chr1	145280762	145281100
chr1	145607839	145608571
chr1	145720882	145721118
chr1	145823594	145824433
chr1	145845533	145845932
chr1	145858693	145859938
chr1	145885751	145886256
chr1	145918452	145919050
chr1	145927162	145927504
chr1	145957607	145958063
chr1	145960386	145962107
chr1	145964417	145964848
chr1	145996591	145996793
chr1	146019305	146019601
chr1	146049361	146049712
chr1	146052260	146052583
chr1	146228090	146229263
chr1	146297775	146298266
chr1	146376384	146376664
chr1	146486759	146487517
chr1	146938267	146939361
chr1	147084766	147085129
chr1	147171892	147172922
chr1	147178044	147178273
chr1	147242440	147243628
chr1	147669721	147670796
chr1	147928242	147928974
chr1	148014035	148014396
chr1	148014736	148015078
chr1	148048704	148049461
chr1	148148926	148149685
chr1	148151368	148152377
chr1	148159901	148160124
chr1	148160688	148160978
chr1	148245886	148246644
chr1	148334777	148335046
chr1	148402396	148402693
chr1	148458797	148460187
chr1	148678843	148680005
chr1	148748558	148749049
chr1	148808522	148808883
chr1	148844204	148844643
chr1	148952012	148953149
chr1	149390845	149391541
chr1	149606800	149608359
chr1	149700787	149701747
chr1	149811970	149812469
chr1	149813038	149813657
chr1	149832131	149833217
chr1	149840183	149843477
chr1	149850335	149853629
chr1	149860599	149861685
chr1	149886220	149887920
chr1	149899527	149900393
chr1	149927734	149928001
chr1	150010205	150010911
chr1	150067268	150067758
chr1	150149506	150150888
chr1	150234624	150235494
chr1	150268648	150269254
chr1	150281955	150282226
chr1	150294057	150294269
chr1	150321387	150321691
chr1	150364356	150364580
chr1	150515561	150515940
chr1	150548874	150549892
chr1	150578853	150579877
chr1	150629235	150629725
chr1	150926144	150926363
chr1	150974021	150975474
chr1	151008260	151008616
chr1	151047736	151048151
chr1	151059292	151059876
chr1	151070395	151071095
chr1	151145574	151146897
chr1	151198372	151199056
chr1	151281183	151283293
chr1	151328047	151328248
chr1	151346851	151347069
chr1	151399382	151400106
chr1	151458751	151459556
chr1	151511098	151511642
chr1	151540186	151540723
chr1	151611899	151612729
chr1	151721516	151721806
chr1	151762970	151763617
chr1	151790129	151791531
chr1	151837985	151839208
chr1	151839778	151840049
chr1	151909288	151909931
chr1	151993182	151994417
chr1	152036363	152036636
chr1	152107522	152112739
chr1	152515582	152515794
chr1	153260997	153261837
chr1	153535949	153536364
chr1	153633702	153634498
chr1	153658590	153658893
chr1	153670843	153671053
chr1	153678355	153679899
chr1	153689728	153689963
chr1	153727741	153728025
chr1	153775180	153776222
chr1	153922362	153922810
chr1	153922994	153923445
chr1	153945897	153946858
chr1	153958071	153958654
chr1	153963306	153963652
chr1	153967168	153967504
chr1	153977237	153978049
chr1	153990752	153991034
chr1	154182793	154183450
chr1	154220368	154221312
chr1	154272235	154272813
chr1	154325563	154326068
chr1	154328500	154329052
chr1	154405195	154405969
chr1	154501632	154503223
chr1	154558206	154559089
chr1	154567758	154568097
chr1	154607905	154608321
chr1	154627288	154628029
chr1	154936487	154937455
chr1	154961453	154962259
chr1	154973762	154974022
chr1	154974267	154975010
chr1	154999395	154999928
chr1	155000775	155001882
chr1	155003372	155004060
chr1	155050513	155051856
chr1	155062450	155064102
chr1	155078680	155082545
chr1	155125959	155127975
chr1	155135532	155136135
chr1	155140501	155140703
chr1	155172867	155173462
chr1	155188537	155192004
chr1	155193644	155194027
chr1	155194409	155195369
chr1	155208757	155209168
chr1	155227120	155227743
chr1	155254834	155255864
chr1	155262022	155262521
chr1	155273071	155273645
chr1	155277201	155277957
chr1	155308617	155308952
chr1	155320816	155321210
chr1	155322679	155325642
chr1	155562496	155563489
chr1	155609942	155610537
chr1	155688042	155689334
chr1	155745507	155746117
chr1	155859319	155859640
chr1	155860405	155860698
chr1	155934282	155934516
chr1	155950861	155951107
chr1	155977888	155978699
chr1	156020599	156020989
chr1	156053172	156054188
chr1	156054532	156054849
chr1	156081449	156081933
chr1	156082282	156082799
chr1	156114696	156115347
chr1	156193882	156194261
chr1	156212794	156213306
chr1	156245578	156246108
chr1	156282449	156282924
chr1	156291409	156291634
chr1	156338383	156338651
chr1	156368968	156369460
chr1	156420612	156421927
chr1	156499826	156501268
chr1	156572308	156572710
chr1	156591885	156592088
chr1	156623866	156625674
chr1	156641848	156642655
chr1	156676501	156677468
chr1	156705067	156706862
chr1	156728320	156729124
chr1	156741007	156741354
chr1	156750956	156752277
chr1	156767244	156768221
chr1	156813732	156814245
chr1	156859013	156861310
chr1	156893624	156893919
chr1	156920452	156921014
chr1	157045505	157046163
chr1	157137958	157138853
chr1	157993611	157994157
chr1	158177644	158178064
chr1	158180831	158181713
chr1	159171413	159171928
chr1	159780627	159781563
chr1	159854217	159855130
chr1	159900112	159900353
chr1	159924540	159925608
chr1	159945603	159946007
chr1	160031506	160032199
chr1	160070057	160070878
chr1	160083932	160084948
chr1	160098251	160098640
chr1	160098914	160099212
chr1	160205301	160205912
chr1	160261966	160262661
chr1	160343139	160343548
chr1	160400323	160400894
chr1	161020929	161021435
chr1	161038588	161039040
chr1	161098273	161099011
chr1	161117933	161118322
chr1	161159349	161159899
chr1	161166212	161166896
chr1	161177272	161177661
chr1	161202020	161202466
chr1	161258688	161259238
chr1	161313986	161314217
chr1	161314329	161314661
chr1	161524235	161525566
chr1	161605745	161607118
chr1	161749625	161750286
chr1	162023233	162024341
chr1	162069429	162070262
chr1	162497810	162498237
chr1	162561067	162562063
chr1	162790461	162790932
chr1	163321690	163322231
chr1	163423088	163423310
chr1	165354250	165354574
chr1	165354955	165357091
chr1	165630489	165631337
chr1	165698308	165698580
chr1	165768596	165769112
chr1	165827417	165828446
chr1	166165022	166167211
chr1	166839105	166840107
chr1	166875760	166876536
chr1	166975333	166975932
chr1	166988984	166989446
chr1	167219894	167222124
chr1	167553233	167553833
chr1	167630236	167630602
chr1	167721742	167722615
chr1	167935790	167936877
chr1	167937205	167937563
chr1	168136079	168136920
chr1	168178726	168179399
chr1	168225708	168226601
chr1	169105529	169107173
chr1	169427384	169427631
chr1	169485321	169486339
chr1	169794833	169795206
chr1	169893315	169893816
chr1	170074470	170074856
chr1	170661316	170661656
chr1	170664162	170665037
chr1	171485379	171486100
chr1	171741706	171742467
chr1	171781260	171781794
chr1	171784277	171784489
chr1	171841328	171842185
chr1	172443728	172444141
chr1	172532771	172533405
chr1	173476840	173477966
chr1	173669524	173669906
chr1	173824151	173824957
chr1	173868035	173868779
chr1	174021668	174022711
chr1	174159159	174159909
chr1	174999354	175000488
chr1	175023230	175023660
chr1	175192765	175193087
chr1	176206576	176207675
chr1	177164257	177164710
chr1	177170985	177171187
chr1	178037696	178038149
chr1	178094119	178094711
chr1	178542228	178543221
chr1	178724834	178726013
chr1	179025724	179026782
chr1	179081941	179082813
chr1	179229029	179230065
chr1	179293637	179294186
chr1	179365660	179366203
chr1	179575586	179576172
chr1	179591617	179592461
chr1	179742813	179744816
chr1	179877745	179877971
chr1	179882348	179883236
chr1	179954582	179955284
chr1	180154421	180155449
chr1	180228985	180235840
chr1	180502191	180503142
chr1	180631892	180632680
chr1	180912181	180913283
chr1	180953780	180954556
chr1	181022092	181022329
chr1	181022584	181023013
chr1	181088368	181090040
chr1	181482176	181482913
chr1	181483571	181483937
chr1	181485839	181486125
chr1	182390563	182392428
chr1	182604241	182604625
chr1	182615043	182615410
chr1	182789261	182789962
chr1	182839178	182839987
chr1	182952685	182953509
chr1	183022670	183024235
chr1	183416866	183418529
chr1	183472491	183473120
chr1	183635149	183636198
chr1	184036226	184037632
chr1	184051648	184051920
chr1	184386282	184387490
chr1	184754119	184755304
chr1	184973731	184974645
chr1	185045238	185046088
chr1	185156719	185157573
chr1	185316198	185317234
chr1	186374993	186375716
chr1	186680680	186680949
chr1	192808503	192809068
chr1	193059092	193060141
chr1	193105045	193105434
chr1	193121599	193122094
chr1	196608579	196608881
chr1	197146149	197146861
chr1	197200876	197201589
chr1	197774802	197775658
chr1	197902459	197903169
chr1	197910887	197912507
chr1	197915931	197916259
chr1	197917959	197918661
chr1	198156767	198157712
chr1	198159018	198159234
chr1	200039265	200039919
chr1	200040680	200040908
chr1	200041498	200041704
chr1	200042273	200042927
chr1	200409772	200410237
chr1	200620425	200620996
chr1	200669485	200670256
chr1	200739194	200739820
chr1	200873069	200874260
chr1	200890949	200891448
chr1	201023155	201023871
chr1	201114331	201115439
chr1	201154118	201154618
chr1	201170747	201171376
chr1	201283325	201284520
chr1	201399134	201399904
chr1	201468392	201469520
chr1	201506758	201507388
chr1	201647914	201650660
chr1	201739660	201740301
chr1	201829086	201829570
chr1	201888787	201889178
chr1	201955209	201955925
chr1	201982458	201983451
chr1	202144024	202145015
chr1	202193881	202194262
chr1	202214066	202214535
chr1	202341916	202342184
chr1	202348530	202349068
chr1	202642541	202643911
chr1	202709796	202710641
chr1	202806876	202808599
chr1	202810663	202811556
chr1	202860934	202861795
chr1	202888556	202889266
chr1	202927077	202927396
chr1	202957752	202958568
chr1	202966918	202967499
chr1	203007201	203007900
chr1	203026345	203027057
chr1	203128106	203128368
chr1	203305170	203306210
chr1	203629344	203629725
chr1	203795441	203796165
chr1	203861380	203861773
chr1	204073118	204075382
chr1	204151271	204152433
chr1	204411186	204412031
chr1	204494166	204494842
chr1	204516346	204516703
chr1	204685005	204685757
chr1	205210836	205211782
chr1	205227664	205228124
chr1	205228505	205228831
chr1	205321105	205321907
chr1	205455702	205457360
chr1	205504750	205504981
chr1	205568624	205569438
chr1	205631366	205632304
chr1	205679848	205680775
chr1	205749111	205750217
chr1	205774773	205775540
chr1	205812743	205813882
chr1	205849771	205850063
chr1	206117303	206117793
chr1	206202467	206205885
chr1	206506904	206508111
chr1	206557070	206557580
chr1	206612452	206612677
chr1	206635179	206635842
chr1	206684882	206686306
chr1	207050745	207051105
chr1	207052937	207053497
chr1	207321199	207322019
chr1	207454187	207454935
chr1	207496293	207496670
chr1	207644967	207645607
chr1	207751827	207752619
chr1	207910754	207911168
chr1	207958983	207959772
chr1	208243145	208244284
chr1	209625805	209626009
chr1	209675099	209676083
chr1	209784377	209784822
chr1	209805972	209806321
chr1	209827785	209828083
chr1	209937835	209938709
chr1	210232599	210233905
chr1	210234057	210234292
chr1	210328744	210329449
chr1	211133326	211134333
chr1	211258764	211260792
chr1	211326590	211327294
chr1	211382598	211382990
chr1	211577780	211579835
chr1	211675300	211675834
chr1	211830090	211830938
chr1	212035496	212036022
chr1	212284626	212286352
chr1	212414250	212414942
chr1	212432764	212433502
chr1	212606810	212609744
chr1	212699119	212700706
chr1	212791525	212792005
chr1	212858018	212858777
chr1	212950306	212951750
chr1	213015178	213015482
chr1	213015658	213015919
chr1	213051270	213051525
chr1	213982658	213983508
chr1	213985384	213985737
chr1	213987456	213987691
chr1	213989166	213989394
chr1	214280754	214281704
chr1	214550762	214552185
chr1	214602914	214603592
chr1	214605566	214606366
chr1	215082709	215083293
chr1	215567165	215567923
chr1	217089657	217089872
chr1	217134403	217135837
chr1	217137408	217137836
chr1	217138126	217138431
chr1	217630926	217631135
chr1	218284678	218285342
chr1	218345716	218346332
chr1	218346946	218347164
chr1	219173768	219174230
chr1	219612993	219613220
chr1	219927791	219928805
chr1	220046075	220046719
chr1	220093973	220094592
chr1	220272139	220272591
chr1	220528120	220529006
chr1	220690166	220690907
chr1	220748070	220748555
chr1	220786675	220787261
chr1	220877107	220877522
chr1	220878625	220880331
chr1	220881213	220881546
chr1	220882151	220882458
chr1	221742133	221743462
chr1	222589680	222589928
chr1	222617606	222617878
chr1	222618058	222618741
chr1	222644126	222644329
chr1	222711985	222712888
chr1	222814995	222815219
chr1	223142844	223143347
chr1	223363501	223365286
chr1	223393301	223393926
chr1	223394340	223394644
chr1	223712289	223713121
chr1	223845384	223846561
chr1	223992561	223993122
chr1	224114207	224114770
chr1	224182884	224184053
chr1	224330028	224330491
chr1	224356822	224357522
chr1	224615936	224617612
chr1	224617707	224618151
chr1	224929519	224930079
chr1	225427020	225428810
chr1	225652569	225654093
chr1	225777629	225778032
chr1	225809945	225810531
chr1	225881906	225883198
chr1	225887451	225887980
chr1	225923943	225924852
chr1	225939413	225939995
chr1	225999103	225999635
chr1	226061757	226063756
chr1	226083023	226084140
chr1	226186335	226187059
chr1	226223307	226224179
chr1	226308661	226309800
chr1	226407633	226408238
chr1	226548680	226549711
chr1	226736860	226738852
chr1	226870345	226871205
chr1	226939369	226940729
chr1	227317746	227319051
chr1	227560723	227561159
chr1	227563709	227563934
chr1	227734943	227735730
chr1	227786728	227787126
chr1	227787595	227788869
chr1	227816127	227816382
chr1	227946722	227948581
chr1	228006396	228008811
chr1	228082029	228083800
chr1	228101969	228103483
chr1	228107668	228107868
chr1	228109096	228109575
chr1	228139808	228140859
chr1	228165408	228166285
chr1	228173917	228174990
chr1	228211771	228214336
chr1	228215532	228215827
chr1	228216448	228216696
chr1	228394728	228395193
chr1	228406111	228407012
chr1	228416006	228416866
chr1	228424880	228425402
chr1	228457407	228458733
chr1	228463747	228464828
chr1	228486646	228487914
chr1	228608375	228608660
chr1	228609105	228609855
chr1	228610424	228610901
chr1	228611346	228612096
chr1	228612665	228613142
chr1	228613587	228614337
chr1	228614906	228615383
chr1	228615828	228616578
chr1	228617147	228617624
chr1	228618073	228618819
chr1	228619388	228619865
chr1	228620300	228621043
chr1	228621603	228622080
chr1	228622503	228623254
chr1	228623823	228624300
chr1	228624745	228625496
chr1	228626065	228626542
chr1	228626989	228627735
chr1	228628304	228628781
chr1	228629226	228629977
chr1	228630546	228631023
chr1	228631468	228632218
chr1	228632787	228633264
chr1	228641719	228642201
chr1	228642646	228643396
chr1	228643960	228644442
chr1	228644877	228645627
chr1	228646196	228648421
chr1	228735064	228736550
chr1	229270900	229271382
chr1	229342163	229343188
chr1	229431460	229434937
chr1	229507967	229508546
chr1	229558026	229559327
chr1	229625382	229626552
chr1	230066748	230068462
chr1	230425358	230426956
chr1	230642332	230642847
chr1	230867886	230868909
chr1	230978126	230979127
chr1	231039317	231041263
chr1	231160814	231161599
chr1	231162067	231163651
chr1	231241051	231241497
chr1	231337520	231338636
chr1	231420936	231422701
chr1	231528254	231528862
chr1	231626713	231627369
chr1	232629343	232630784
chr1	232805309	232805961
chr1	232950446	232950849
chr1	233295404	233295794
chr1	233327252	233328765
chr1	233613699	233614804
chr1	233904708	233905711
chr1	234214139	234214725
chr1	234373238	234373755
chr1	234478191	234479226
chr1	234608531	234611278
chr1	235128426	235129072
chr1	235160950	235161402
chr1	235327024	235328845
chr1	235503790	235505319
chr1	235648542	235650766
chr1	235650981	235651188
chr1	235866288	235867297
chr1	236064383	236065517
chr1	236141459	236141725
chr1	236142010	236143374
chr1	236281304	236282400
chr1	236395160	236395850
chr1	236523772	236524308
chr1	236604062	236604698
chr1	236686173	236687023
chr1	236795015	236795902
chr1	237041827	237043344
chr1	239386956	239388039
chr1	240091660	240093763
chr1	241356640	241357490
chr1	241519174	241519812
chr1	241639882	241640159
chr1	241640246	241640590
chr1	241847850	241848442
chr1	242523615	242525380
chr1	243101639	243101894
chr1	243254440	243255473
chr1	243849411	243851290
chr1	243917239	243917791
chr1	244047733	244049607
chr1	244050096	244050317
chr1	244054973	244055236
chr1	244451151	244452299
chr1	244461200	244461618
chr1	244652898	244653778
chr1	244834722	244835840
chr1	244862883	244864718
chr1	244970000	244971409
chr1	245153246	245156945
chr1	246506847	246507466
chr1	246565906	246566974
chr1	246723963	246724726
chr1	246788913	246789209
chr1	246931184	246932365
chr1	247007567	247008132
chr1	247078278	247078899
chr1	247103878	247104582
chr1	247111284	247112455
chr1	247171519	247172080
chr1	247330948	247332538
chr1	247451394	247451642
chr1	247518098	247518649
chr1	247530734	247531199
chr1	247857029	247857950
chr1	247937024	247937424
chr1	248826252	248826532
chr1	248837882	248839111
chr1	248858213	248859220
chr1	248906054	248906791
chr10	11356	12018
chr10	48587	49361
chr10	134643	136512
chr10	639094	639467
chr10	639905	640800
chr10	688768	690282
chr10	931350	932980
chr10	987851	988675
chr10	1048398	1049654
chr10	1056205	1057401
chr10	1159623	1159919
chr10	1736591	1737824
chr10	2315055	2315277
chr10	2501272	2501929
chr10	3066459	3069227
chr10	3103728	3104014
chr10	3106215	3106433
chr10	3172107	3173068
chr10	3317823	3318756
chr10	3784662	3785934
chr10	4825934	4826605
chr10	5412469	5413056
chr10	5446522	5446723
chr10	5498823	5499552
chr10	5525160	5525865
chr10	5666018	5666835
chr10	5684493	5685734
chr10	5812744	5814002
chr10	5888952	5890674
chr10	5976982	5978171
chr10	6089030	6089811
chr10	6144558	6145892
chr10	6201013	6204494
chr10	6579946	6580680
chr10	7407415	7413250
chr10	7666707	7667140
chr10	7787626	7788554
chr10	7818299	7819144
chr10	8049412	8056366
chr10	11017480	11018794
chr10	11165621	11166017
chr10	11344304	11344876
chr10	11610836	11611963
chr10	11742016	11742938
chr10	11823127	11823985
chr10	11894253	11895061
chr10	12042238	12043432
chr10	12068702	12069300
chr10	12129227	12130039
chr10	12195834	12196378
chr10	12348804	12350590
chr10	13001095	13001781
chr10	13099779	13100493
chr10	13161437	13161790
chr10	13299378	13300223
chr10	13302236	13302498
chr10	13347206	13348940
chr10	13528129	13529395
chr10	13586790	13587266
chr10	14603754	14604706
chr10	14837771	14839042
chr10	14878322	14879689
chr10	14953682	14954432
chr10	14959274	14959841
chr10	15088388	15088914
chr10	15096967	15097852
chr10	15167826	15168715
chr10	15370421	15371463
chr10	15719425	15720102
chr10	15860081	15860403
chr10	16436805	16437304
chr10	16519606	16521720
chr10	16817091	16817976
chr10	17201306	17201788
chr10	17228432	17230618
chr10	17453409	17454722
chr10	17616667	17617640
chr10	17644099	17644336
chr10	18140197	18141291
chr10	18651600	18651836
chr10	18659185	18659782
chr10	19815523	19817176
chr10	19817715	19818017
chr10	21173200	21174879
chr10	21494270	21497491
chr10	21499705	21500659
chr10	21525858	21527599
chr10	21533922	21535481
chr10	22003046	22003968
chr10	22252504	22253810
chr10	22315979	22316703
chr10	22320420	22322208
chr10	22345072	22345933
chr10	22436563	22437835
chr10	22713227	22714398
chr10	23095633	23096149
chr10	23191769	23193526
chr10	23194969	23195569
chr10	23343837	23344115
chr10	23438908	23440594
chr10	23693454	23693660
chr10	23694438	23696049
chr10	24722669	24724887
chr10	24952182	24952852
chr10	25016390	25017095
chr10	25174498	25176710
chr10	25933993	25935093
chr10	26215455	26218505
chr10	26438133	26439063
chr10	26697214	26698159
chr10	26860238	26861300
chr10	27100147	27100693
chr10	27154102	27154476
chr10	27155205	27155565
chr10	27240290	27241173
chr10	27242010	27242434
chr10	27252369	27252837
chr10	27258740	27259473
chr10	27413440	27414189
chr10	27504121	27504835
chr10	27741254	27746282
chr10	27998390	27999128
chr10	28302475	28303188
chr10	28532261	28534163
chr10	28676776	28678337
chr10	29409434	29410115
chr10	29735144	29737148
chr10	30058671	30059719
chr10	30349033	30349350
chr10	30433450	30434778
chr10	31031555	31032429
chr10	31318299	31321165
chr10	31927974	31928174
chr10	31928340	31929464
chr10	32055623	32056642
chr10	32346290	32347727
chr10	32957344	32958779
chr10	33334193	33337269
chr10	34814197	34816315
chr10	35089907	35090704
chr10	35126561	35127757
chr10	35336122	35337612
chr10	35607591	35608324
chr10	35639383	35642965
chr10	37125218	37125841
chr10	37857575	37858176
chr10	37976148	37976795
chr10	38010563	38011171
chr10	38094273	38095034
chr10	38356185	38356585
chr10	38402497	38403234
chr10	42367506	42367768
chr10	42475748	42476386
chr10	42477305	42477505
chr10	42552137	42553024
chr10	42638076	42638702
chr10	42753076	42755464
chr10	42782402	42783084
chr10	43076557	43077986
chr10	43104791	43105717
chr10	43137519	43138774
chr10	43229081	43230165
chr10	43266476	43267233
chr10	43396099	43397469
chr10	43407133	43409344
chr10	43436511	43437224
chr10	43573912	43574731
chr10	43606366	43606918
chr10	43648409	43649250
chr10	44292858	44293121
chr10	44293364	44293672
chr10	44384267	44386943
chr10	44959348	44960026
chr10	45000828	45001338
chr10	45373271	45374708
chr10	45594424	45595014
chr10	45672230	45673194
chr10	45726969	45727839
chr10	45971896	45972794
chr10	46023202	46023623
chr10	46030174	46030750
chr10	46106178	46106858
chr10	46282671	46283264
chr10	46284442	46285143
chr10	46556322	46557169
chr10	46578060	46579625
chr10	46786482	46787146
chr10	46911236	46911769
chr10	47300042	47300950
chr10	47325394	47325620
chr10	47349987	47350342
chr10	47384165	47384902
chr10	47553200	47553892
chr10	47705821	47706068
chr10	47762184	47763749
chr10	48306289	48307357
chr10	48604808	48605307
chr10	48655576	48656556
chr10	49115140	49115690
chr10	49131846	49132133
chr10	49394944	49398737
chr10	49538589	49539283
chr10	49609050	49609263
chr10	49609556	49612310
chr10	49613442	49613642
chr10	49614305	49614620
chr10	49679520	49679816
chr10	49761613	49762559
chr10	49941467	49942365
chr10	50067657	50068527
chr10	50622713	50625395
chr10	50739633	50740261
chr10	50991197	50992005
chr10	51073780	51074992
chr10	51699492	51699999
chr10	52314230	52315067
chr10	55628309	55628768
chr10	55630584	55631455
chr10	56361299	56361514
chr10	58267248	58269481
chr10	58334972	58335546
chr10	58384964	58385575
chr10	58512741	58513696
chr10	59176068	59177289
chr10	59362549	59362778
chr10	59708853	59710241
chr10	59905899	59907036
chr10	60733028	60733618
chr10	60778213	60779104
chr10	60943550	60944532
chr10	61001269	61001837
chr10	61452738	61453251
chr10	61662781	61663347
chr10	61903128	61903540
chr10	62268283	62268947
chr10	62374031	62374661
chr10	62804676	62806058
chr10	62813412	62813640
chr10	62814901	62818923
chr10	63133338	63133576
chr10	63465111	63466127
chr10	63521111	63522270
chr10	67884412	67885420
chr10	68074657	68075476
chr10	68231137	68231766
chr10	68331299	68332816
chr10	68406450	68407585
chr10	68471640	68472040
chr10	68527204	68527639
chr10	68560374	68561065
chr10	68720948	68721841
chr10	68827161	68828452
chr10	68900770	68901717
chr10	68956183	68956738
chr10	68988680	68989578
chr10	69123908	69124597
chr10	69180141	69180548
chr10	69318191	69319621
chr10	69451361	69452024
chr10	69571694	69571935
chr10	69572171	69573636
chr10	69630135	69630599
chr10	69801547	69803120
chr10	70052563	70053937
chr10	70132337	70133046
chr10	70145460	70146919
chr10	70170252	70170831
chr10	70232659	70233711
chr10	70283691	70284130
chr10	70381805	70382881
chr10	70404301	70404817
chr10	70440310	70441612
chr10	70477906	70479065
chr10	70600500	70600825
chr10	70672487	70672982
chr10	70815758	70816546
chr10	70887895	70888573
chr10	71212319	71214138
chr10	71217367	71218017
chr10	71396408	71398174
chr10	71773335	71773735
chr10	71850905	71851390
chr10	71963954	71965012
chr10	72087049	72088475
chr10	72215914	72216357
chr10	72273410	72274940
chr10	72354058	72355034
chr10	72625710	72626283
chr10	72692071	72692839
chr10	73096101	73097227
chr10	73167885	73168150
chr10	73246872	73247426
chr10	73252369	73252773
chr10	73358448	73358921
chr10	73413654	73414192
chr10	73495276	73495817
chr10	73625325	73626236
chr10	73730190	73730796
chr10	73732736	73733664
chr10	73744216	73744464
chr10	73772213	73773059
chr10	73781800	73782448
chr10	73785507	73786151
chr10	73811125	73812051
chr10	73874029	73875038
chr10	73910939	73911621
chr10	73997727	73998469
chr10	74151079	74151722
chr10	74176460	74177230
chr10	74824940	74827078
chr10	75111298	75111862
chr10	75210235	75211244
chr10	75234135	75236195
chr10	75294798	75295325
chr10	75395371	75409842
chr10	75431304	75431813
chr10	77636338	77638737
chr10	77925962	77927292
chr10	78029381	78029683
chr10	78033737	78034194
chr10	79067008	79070458
chr10	79347327	79348191
chr10	79444697	79446055
chr10	79446512	79446770
chr10	79684408	79684718
chr10	79700668	79700987
chr10	79825915	79827215
chr10	79904634	79905320
chr10	80078604	80079322
chr10	80132467	80132908
chr10	80204926	80205802
chr10	80207234	80207761
chr10	80356447	80357364
chr10	80408309	80409161
chr10	80453801	80455004
chr10	80535746	80536436
chr10	81874294	81875973
chr10	84139303	84139884
chr10	84194444	84195547
chr10	84328407	84329177
chr10	86262884	86263522
chr10	86363168	86367607
chr10	86520879	86522332
chr10	86755670	86757460
chr10	86968283	86968963
chr10	86970798	86971875
chr10	87094001	87095741
chr10	87222937	87223205
chr10	87341959	87343261
chr10	87355107	87355425
chr10	87504614	87505614
chr10	87659590	87660270
chr10	87817725	87818530
chr10	87862016	87862839
chr10	87864121	87864328
chr10	88582772	88583464
chr10	88880031	88880866
chr10	88990537	88991383
chr10	89207799	89208143
chr10	89251569	89252107
chr10	89414649	89415409
chr10	89535191	89536168
chr10	89644481	89645291
chr10	89701143	89701858
chr10	90857064	90858277
chr10	91153634	91153937
chr10	91162522	91164132
chr10	91220626	91221208
chr10	91409731	91410816
chr10	91632911	91633390
chr10	91798214	91798942
chr10	91908246	91909014
chr10	91923674	91924082
chr10	92290667	92291655
chr10	92420559	92420997
chr10	92573491	92574710
chr10	92591600	92591858
chr10	92592911	92593402
chr10	92688937	92690722
chr10	92691573	92691980
[truncated: 16,416 more rows]

## Sheet: 3' UTR CGI
chr1	1054895	1055314
chr1	1081484	1082059
chr1	1082720	1083010
chr1	1242506	1242827
chr1	1254017	1254865
chr1	1255143	1255419
chr1	1336046	1336694
chr1	1439082	1440204
chr1	1535225	1536210
chr1	2029969	2030411
chr1	2305004	2307630
chr1	2503603	2503818
chr1	2504116	2504389
chr1	2508359	2508583
chr1	2508688	2509039
chr1	3434802	3435068
chr1	3732731	3733110
chr1	3814895	3815451
chr1	6249104	6250032
chr1	6460525	6461895
chr1	6593338	6593614
chr1	8343638	8344042
chr1	9039222	9040454
chr1	9264629	9264957
chr1	9367449	9367675
chr1	9730235	9730646
chr1	10638243	10640041
chr1	10647754	10648083
chr1	11719510	11719959
chr1	15065686	15066023
chr1	17407940	17408149
chr1	19338517	19338782
chr1	19679018	19679372
chr1	21823191	21823404
chr1	22120028	22120450
chr1	22647558	22647810
chr1	24535213	24535430
chr1	24902006	24902641
chr1	26035103	26036217
chr1	26164032	26164557
chr1	28862796	28863440
chr1	31181576	31181986
chr1	31586871	31587170
chr1	34865684	34866808
chr1	40838060	40838764
chr1	41381582	41383465
chr1	44784189	44784680
chr1	44813094	44813956
chr1	50417326	50417754
chr1	54781070	54781846
chr1	119622680	119624003
chr1	151131210	151133624
chr1	156076553	156077593
chr1	160801894	160802163
chr1	161725848	161727508
chr1	162367087	162367531
chr1	203486688	203486913
chr1	203487657	203487931
chr1	204190471	204190705
chr1	211478965	211479412
chr1	220884122	220884870
chr1	228058931	228059496
chr1	228378249	228379420
chr1	230279597	230279943
chr1	240492875	240493420
chr1	248811897	248812318
chr10	809687	809945
chr10	3137983	3138386
chr10	11869556	11870433
chr10	15212600	15212853
chr10	26211679	26212197
chr10	72007399	72008621
chr10	79386203	79386441
chr10	93068346	93069283
chr10	100826369	100829867
chr10	101136586	101136908
chr10	102230457	102232072
chr10	102656799	102657408
chr10	103473165	103473699
chr10	113165764	113165992
chr10	116609068	116609912
chr10	122643143	122643448
chr10	132351640	132352809
chr10	132781790	132782190
chr10	133131008	133131288
chr10	133179618	133179820
chr10	133224582	133225002
chr10	133325179	133326213
chr11	611692	611943
chr11	643880	644377
chr11	823557	824878
chr11	1010480	1010753
chr11	1276780	1277246
chr11	1460549	1461414
chr11	1462485	1462724
chr11	1469968	1470295
chr11	1556476	1557861
chr11	1956294	1956535
chr11	2944556	2944872
chr11	8688821	8689264
chr11	20156063	20157278
chr11	45649648	45650862
chr11	57476209	57476990
chr11	61516393	61516675
chr11	63762417	63764418
chr11	63908848	63909325
chr11	63998587	64001194
chr11	64118110	64118316
chr11	64765465	64766291
chr11	64853736	64854774
chr11	65538465	65541031
chr11	66626454	66626661
chr11	67071448	67071721
chr11	67284924	67285639
chr11	67409475	67409698
chr11	67464576	67465087
chr11	67990684	67991974
chr11	68448822	68449079
chr11	69654043	69654384
chr11	77039649	77040731
chr11	88508543	88509394
chr11	119356387	119357048
chr11	120986017	120986465
chr11	122976787	122977900
chr11	124745494	124745748
chr11	124746705	124746930
chr11_KI270721v1_random	11489	11730
chr11_KI270830v1_alt	38713	40098
chr11_KI270831v1_alt	175604	175920
chr11_KI270832v1_alt	141585	141836
chr11_KI270832v1_alt	175833	176257
chr11_KI270903v1_alt	33003	34388
chr11_KI270927v1_alt	80071	80344
chr12	6329107	6329765
chr12	6620083	6621144
chr12	8221357	8221593
chr12	49089819	49090472
chr12	49332809	49333331
chr12	49955297	49955742
chr12	50081087	50081662
chr12	51820396	51822354
chr12	52014598	52015337
chr12	52308179	52308776
chr12	52789930	52790396
chr12	53944978	53945384
chr12	54369274	54369504
chr12	98745609	98745991
chr12	113462946	113468637
chr12	114671699	114672256
chr12	117039006	117039301
chr12	120096749	120097213
chr12	120739313	120739538
chr12	121839396	121839633
chr12	122867095	122867371
chr12	122986007	122986555
chr12	123937035	123937616
chr12	124314251	124314678
chr12	124324427	124324630
chr12	124324771	124325598
chr12	131944984	131945194
chr12	132603301	132603750
chr12	132727223	132727648
chr12	132773078	132773412
chr12	132835809	132836584
chr12	132837669	132837877
chr12	132840653	132840886
chr12_KI270834v1_alt	110579	111160
chr13	20721473	20722299
chr13	27924090	27924909
chr13	27960296	27961423
chr13	27977378	27978836
chr13	29503109	29503353
chr13	29514422	29514635
chr13	110511938	110512200
chr13	110638320	110638623
chr13	112485811	112486013
chr13	112547393	112547613
chr13	112882502	112883202
chr13	112886037	112886244
chr13	113096173	113097251
chr13	113401786	113402262
chr13	113735240	113735590
chr13	113820451	113821186
chr13	113955366	113956269
chr13	113979131	113979340
chr13_KI270838v1_alt	286781	286983
chr13_KI270842v1_alt	8351	8701
chr14	21090389	21093284
chr14	22886530	22887193
chr14	23047896	23048532
chr14	24081109	24081939
chr14	33799741	33801232
chr14	64749096	64749493
chr14	68874711	68875103
chr14	73718780	73719291
chr14	75546488	75546861
chr14	77475651	77475973
chr14	79861672	79861988
chr14	90525424	90525638
chr14	90541361	90541565
chr14	91233738	91234894
chr14	91272566	91272814
chr14	92686934	92688414
chr14	99174024	99176430
chr14	99675051	99675714
chr14	100144070	100144354
chr14	100292272	100293102
chr14	100329282	100329664
chr14	100537731	100539344
chr14	101925263	101925516
chr14	102213951	102214182
chr14	102229119	102229467
chr14	102907501	102907803
chr14	102928061	102930733
chr14	103698715	103698941
chr14	104179621	104180141
chr14	104931740	104934153
chr14	105141811	105142138
chr14	105142623	105143136
chr14	105463906	105465175
chr14	105466457	105466827
chr14	105498652	105498967
chr15	27541573	27541914
chr15	28111558	28111880
chr15	30362288	30362785
chr15	31372056	31372337
chr15	31483154	31484785
chr15	32167966	32168463
chr15	45166604	45167382
chr15	63321469	63321886
chr15	66780969	66781605
chr15	67833685	67834231
chr15	74803009	74803219
chr15	77614009	77615794
chr15	78759345	78759570
chr15	89665557	89666048
chr15	91296719	91297110
chr15	93044873	93045340
chr15	98957244	98957492
chr15_KI270905v1_alt	3657896	3658177
chr15_KI270905v1_alt	4453303	4453800
chr16	268619	268902
chr16	583868	584143
chr16	693472	693702
chr16	693925	695943
chr16	854417	854669
chr16	986821	987448
chr16	1089733	1089937
chr16	1364417	1364850
chr16	1509965	1510193
chr16	1554964	1555344
chr16	1911526	1912145
chr16	1998194	1998753
chr16	2038753	2038997
chr16	2178190	2181169
chr16	2707535	2707910
chr16	2852829	2853361
chr16	3089033	3090535
chr16	3726134	3726547
chr16	3965001	3965231
chr16	4609348	4609612
chr16	8569698	8569992
chr16	10627551	10627790
chr16	12568506	12568820
chr16	22190068	22191470
chr16	28319905	28321168
chr16	30400105	30400799
chr16	30775298	30776143
chr16	30834330	30834873
chr16	30902035	30902594
chr16	31224205	31224783
chr16	31331132	31331819
chr16	49278042	49278397
chr16	50673381	50674130
chr16	57883978	57884447
chr16	66402675	66403176
chr16	66922041	66922348
chr16	68698156	68698403
chr16	69742186	69742491
chr16	70380527	70381962
chr16	70663672	70664460
chr16	71860205	71860491
chr16	77212048	77213116
chr16	83916397	83917572
chr16	86531752	86532255
chr16	87407782	87408065
chr16	87708305	87708546
chr16	88076318	88076929
chr16	88643118	88643607
chr16	88697203	88697560
chr16	89232867	89233466
chr16	89268167	89268680
chr16	89537156	89537488
chr16	89566185	89566391
chr16	89911155	89911443
chr16	89934864	89935848
chr16_KI270856v1_alt	41656	42275
chr17	143856	144056
chr17	441226	441473
chr17	1574754	1574965
chr17	1575291	1575920
chr17	1635122	1635557
chr17	2724008	2725008
chr17	3924502	3924843
chr17	4004700	4005083
chr17	6120334	6120764
chr17	6455095	6455635
chr17	7922810	7923096
chr17	8015704	8016549
chr17	8392582	8393002
chr17	9239664	9240522
chr17	14206881	14207257
chr17	18671824	18672040
chr17	21415339	21416729
chr17	21703942	21704145
chr17	29572494	29573049
chr17	29612427	29613752
chr17	34637357	34638414
chr17	35741025	35741649
chr17	35764151	35764900
chr17	35766553	35766817
chr17	37512621	37512924
chr17	38509753	38510998
chr17	38918608	38918844
chr17	39175173	39175376
chr17	40093008	40093350
chr17	42404615	42405255
chr17	43952806	43953573
chr17	44353647	44355187
chr17	44959799	44960372
chr17	45395162	45396977
chr17	48621519	48621721
chr17	49224184	49225002
chr17	57861728	57862230
chr17	63434293	63434525
chr17	74446789	74447055
chr17	76007099	76009413
chr17	76948664	76948889
chr17	78104599	78105034
chr17	79047660	79048407
chr17	79741772	79742262
chr17	79784770	79785066
chr17	79789566	79793557
chr17	79832068	79835247
chr17	79940841	79941083
chr17	79943789	79944086
chr17	80210505	80211147
chr17	80468769	80469035
chr17	80470684	80470903
chr17	80963360	80964596
chr17	80966164	80966382
chr17	80999257	80999493
chr17	81463475	81464111
chr17	81536561	81537155
chr17	81647825	81648529
chr17	81707171	81707635
chr17	82078848	82079598
chr17	82242729	82243000
chr17	82320986	82321219
chr17	82392315	82392532
chr17	82443769	82443982
chr17	82601150	82601574
chr17	83094249	83095255
chr17_GL000258v2_alt	85683	87498
chr17_GL383563v3_alt	83856	84056
chr17_KI270857v1_alt	1085	1349
chr17_KI270857v1_alt	1751788	1752091
chr17_KI270857v1_alt	2545055	2546300
chr17_KI270860v1_alt	8323	9329
chr17_KI270861v1_alt	4782	4993
chr17_KI270861v1_alt	5319	5948
chr17_KI270861v1_alt	65150	65585
chr17_KI270908v1_alt	85665	87480
chr18	3498944	3499360
chr18	22200657	22200936
chr18	37243836	37244054
chr18	37253592	37254643
chr18	45063741	45063972
chr18	46679943	46680488
chr18	48859896	48860110
chr18	48921349	48921713
chr18	50729175	50729989
chr18	59267602	59269595
chr18	61554219	61554753
chr18	62384637	62385037
chr18	76979307	76979510
chr18	79467274	79467727
chr18	79529019	79529464
chr18	79755845	79756144
chr18	80159764	80160706
chr19	306215	306681
chr19	360072	361949
chr19	418899	419191
chr19	518848	519905
chr19	615692	623505
chr19	643093	643720
chr19	646404	648623
chr19	746301	747161
chr19	847899	848129
chr19	867905	868301
chr19	897375	897624
chr19	993856	994512
chr19	1007553	1011984
chr19	1226492	1230257
chr19	1257000	1257349
chr19	1299756	1300240
chr19	1376556	1377569
chr19	1377846	1378267
chr19	1434615	1434937
chr19	1465208	1471242
chr19	1472937	1473211
chr19	1555012	1556867
chr19	1577469	1578510
chr19	1775069	1776731
chr19	1875634	1877922
chr19	1911925	1913407
chr19	1924514	1924776
chr19	1980826	1981089
chr19	1985882	1986199
chr19	2038294	2038692
chr19	2229739	2230595
chr19	2272703	2273247
chr19	2289897	2291905
chr19	2321583	2321991
chr19	2351521	2352029
chr19	2352984	2353560
chr19	2354292	2354562
chr19	2511395	2511784
chr19	2513218	2513698
chr19	2732659	2733541
chr19	2754548	2754940
chr19	2755328	2755631
chr19	2858896	2859241
chr19	3120997	3122718
chr19	3162844	3163163
chr19	3207923	3208159
chr19	3293270	3293550
chr19	3463015	3464360
chr19	3491054	3492504
chr19	3595635	3595988
chr19	3611797	3613660
chr19	3637311	3637717
chr19	3767174	3767453
chr19	3805862	3806174
chr19	3942013	3942252
chr19	4037347	4037940
chr19	4044920	4045156
chr19	4090203	4090690
chr19	4361474	4361781
chr19	4652092	4652488
chr19	5151322	5151719
chr19	5827888	5828394
chr19	5892100	5892461
chr19	5994812	5995056
chr19	6211757	6213117
chr19	6534749	6535068
chr19	6752505	6753646
chr19	7861705	7863866
chr19	7868378	7870012
chr19	8403421	8404060
chr19	8490115	8490367
chr19	10921258	10921961
chr19	11449231	11449480
chr19	12825698	12826076
chr19	13096562	13096807
chr19	13097530	13099711
chr19	13138184	13138424
chr19	13207233	13207998
chr19	13961854	13964012
chr19	14081176	14081960
chr19	15113565	15114104
chr19	15237868	15238196
chr19	15551303	15551547
chr19	16355589	16355826
chr19	16519119	16519345
chr19	16878199	16878889
chr19	17211663	17212179
chr19	17292231	17292761
chr19	17351913	17352328
chr19	17606052	17606722
chr19	17943291	17943924
chr19	18168705	18169368
chr19	18208336	18208553
chr19	18777223	18778159
chr19	18866658	18867024
chr19	18868543	18870744
chr19	18929385	18929622
chr19	19145743	19146015
chr19	21940851	21941084
chr19	35224721	35225217
chr19	35738074	35738603
chr19	38211244	38211621
chr19	38395470	38396217
chr19	39307147	39308610
chr19	40398538	40399048
chr19	40629373	40629744
chr19	41127872	41128142
chr19	41908224	41908432
chr19	41998579	41999332
chr19	42401572	42402198
chr19	43475208	43475532
chr19	45529047	45529597
chr19	45935345	45935588
chr19	46755553	46756967
chr19	47004050	47004435
chr19	47430039	47430570
chr19	47701273	47702519
chr19	47740894	47741436
chr19	48203913	48204204
chr19	48480306	48480918
chr19	48629347	48631034
chr19	48661499	48662036
chr19	48795149	48795488
chr19	48969266	48969623
chr19	49148956	49151003
chr19	49339398	49340371
chr19	49555620	49556918
chr19	50358517	50358826
chr19	50428014	50428381
chr19	50658667	50659257
chr19	51098566	51099184
chr19	51713407	51714136
chr19	52585074	52585407
chr19	53941978	53942491
chr19	54207239	54207507
chr19	55347110	55347460
chr19	55433084	55433801
chr19	55592363	55593605
chr19	55613540	55616801
chr19	55703864	55704210
chr19	56086673	56088927
chr19	56159708	56160250
chr19	56621791	56622816
chr19	58084450	58085560
chr19	58367020	58369228
chr19	58480371	58480767
chr19_GL949746v1_alt	182038	182306
chr19_GL949747v2_alt	182221	182489
chr19_GL949748v2_alt	182221	182489
chr19_GL949749v2_alt	182221	182489
chr19_GL949750v2_alt	182221	182489
chr19_GL949751v2_alt	182221	182489
chr19_GL949752v1_alt	182210	182478
chr19_GL949753v2_alt	182221	182489
chr19_KI270865v1_alt	793	2198
chr19_KI270868v1_alt	26742	26972
chr19_KI270868v1_alt	47131	47527
chr19_KI270938v1_alt	182221	182489
chr1_KI270762v1_alt	54793	55008
chr1_KI270762v1_alt	55306	55579
chr1_KI270762v1_alt	59549	59773
chr1_KI270762v1_alt	59878	60229
chr2	5695937	5697511
chr2	10426764	10427022
chr2	19351975	19352200
chr2	20670247	20671520
chr2	25161071	25161894
chr2	26727671	26728606
chr2	45004073	45005411
chr2	47520853	47521922
chr2	63056802	63057012
chr2	70964965	70965365
chr2	96839483	96839863
chr2	105893072	105893539
chr2	118841883	118843390
chr2	119263100	119263394
chr2	120349371	120349960
chr2	127651384	127651781
chr2	130139547	130139817
chr2	132645148	132645437
chr2	172080261	172080656
chr2	176171527	176172485
chr2	202774205	202774434
chr2	218873360	218874066
chr2	218892737	218893279
chr2	233476713	233477084
chr2	236123914	236124212
chr2	239052744	239053028
chr2	241724793	241725739
chr2	241803184	241804343
chr2	241872905	241873706
chr20	662029	662251
chr20	663332	664589
chr20	760990	761414
chr20	1305873	1306083
chr20	1937432	1937632
chr20	4221502	4222118
chr20	6040938	6042228
chr20	21713835	21714706
chr20	31861294	31861654
chr20	32030991	32031335
chr20	34268854	34269442
chr20	34708711	34710438
chr20	37403135	37403407
chr20	37944020	37944367
chr20	45293310	45294002
chr20	45316482	45317021
chr20	45840650	45840928
chr20	46057133	46058971
chr20	46174426	46175023
chr20	51003910	51004143
chr20	57407576	57408018
chr20	61936663	61937037
chr20	62200687	62201096
chr20	62840552	62840904
chr20	62879183	62879855
chr20	63346664	63346942
chr20	63400065	63401070
chr20	63406106	63406366
chr20	63406577	63407324
chr20	63487846	63489267
chr20	63589982	63590703
chr20	63640939	63642511
chr20	63746827	63747259
chr20	64037952	64039377
chr20	64098404	64098806
chr20_KI270869v1_alt	50313	50687
chr21	5120936	5121272
chr21	6445408	6445651
chr21	34791848	34792637
chr21	36747493	36748441
chr21	38822721	38822925
chr21	41740757	41741788
chr21	43053730	43053973
chr21	43694081	43694383
chr21	43694518	43694723
chr21	43757640	43757846
chr21	43803582	43803843
chr21	43982604	43982961
chr21	44140781	44141117
chr21	45265201	45265464
chr21	45266993	45267206
chr21	45512168	45512473
chr21	46129025	46129513
chr21	46131924	46132715
chr21	46160579	46162151
chr21	46297314	46298145
chr21	46598630	46598878
chr21_KI270872v1_alt	20635	21588
chr22	19765790	19767490
chr22	19788674	19788931
chr22	20146940	20147182
chr22	20241439	20242752
chr22	20405454	20406633
chr22	20425097	20426273
chr22	21446124	21446763
chr22	21957193	21957447
chr22	29729364	29729676
chr22	30554876	30556088
chr22	35424103	35424309
chr22	36564287	36565007
chr22	39685515	39686550
chr22	41395766	41396138
chr22	41909614	41911250
chr22	42869985	42870277
chr22	44736777	44737512
chr22	45922814	45923207
chr22	46678762	46678982
chr22	46685854	46686148
chr22	48749925	48751396
chr22	50176850	50179471
chr22	50216717	50217382
chr22	50447029	50447281
chr2_KI270776v1_alt	15282	16441
chr2_KI270776v1_alt	85003	85804
chr3	8985473	8985927
chr3	12899255	12899635
chr3	13818938	13819385
chr3	42536097	42536347
chr3	42664284	42664623
chr3	62369641	62369859
chr3	65356529	65357209
chr3	126343693	126343919
chr3	127033953	127034178
chr3	158097793	158098184
chr3	183179133	183179593
chr3	183491880	183492155
chr4	681055	682302
chr4	784874	786804
chr4	849530	850148
chr4	1167340	1167894
chr4	1338554	1339888
chr4	1340142	1340352
chr4	1978854	1979107
chr4	2063816	2064671
chr4	2462280	2463069
chr4	2731931	2732293
chr4	3500654	3500884
chr4	3509208	3509871
chr4	3511722	3512120
chr4	3512811	3513121
chr4	6301807	6302483
chr4	8305998	8306337
chr4	8867319	8868341
chr4	24799488	24800280
chr4	80203315	80203691
chr4	84492845	84493721
chr4	145761359	145761665
chr4	182799506	182800586
chr5	662169	663287
chr5	665073	665286
chr5	1037850	1038311
chr5	1245787	1246505
chr5	1253623	1253836
chr5	1463229	1463736
chr5	1874794	1878918
chr5	10649256	10650240
chr5	77629752	77631050
chr5	132271326	132272196
chr5	135027403	135029456
chr5	140862489	140863422
chr5	141512695	141513622
chr5	141854002	141854329
chr5	159971998	159972921
chr5	171456597	171456832
chr5	176596777	176597650
chr5	176619293	176620640
chr5	177332071	177332360
chr5	177454221	177456153
chr5	181059155	181059892
chr5_KI270791v1_alt	46037	46544
chr5_KI270792v1_alt	56357	56818
chr6	1623951	1625233
chr6	5998917	5999730
chr6	30071105	30071700
chr6	30171942	30172486
chr6	33771629	33771959
chr6	41028064	41028502
chr6	43284997	43285738
chr6	44275349	44276744
chr6	50845602	50845986
chr6	53651522	53652278
chr6	75085165	75085372
chr6	99613104	99614781
chr6	107633960	107635489
chr6	117547935	117548367
chr6	133892822	133893213
chr6	144186690	144187560
chr6	146434340	146434765
chr6	166412340	166412951
chr6_GL000250v2_alt	1329197	1329792
chr6_GL000250v2_alt	1430022	1430566
chr6_GL000251v2_alt	1550876	1551471
chr6_GL000251v2_alt	1651740	1652284
chr6_GL000252v2_alt	1327021	1327616
chr6_GL000252v2_alt	1427843	1428387
chr6_GL000253v2_alt	1331855	1332450
chr6_GL000253v2_alt	1482644	1483188
chr6_GL000254v2_alt	1415195	1415790
chr6_GL000254v2_alt	1516015	1516559
chr6_GL000255v2_alt	1326260	1326855
chr6_GL000255v2_alt	1427070	1427614
chr6_GL000256v2_alt	1370024	1370619
chr6_GL000256v2_alt	1470873	1471417
chr7	259803	260221
chr7	549277	549907
chr7	895395	896011
chr7	967524	967922
chr7	1091990	1093551
chr7	1539811	1541025
chr7	1544419	1544709
chr7	2253642	2253941
chr7	2380174	2380705
chr7	2432611	2433932
chr7	2661697	2662110
chr7	2718371	2718623
chr7	2906603	2906829
chr7	4263448	4265430
chr7	4762211	4762588
chr7	4763132	4763389
chr7	4767230	4767455
chr7	4792118	4792850
chr7	5302669	5302968
chr7	5303120	5303358
chr7	5303935	5304151
chr7	5307925	5308325
chr7	5481738	5481984
chr7	5605293	5605511
chr7	6164502	6164891
chr7	6607254	6608325
chr7	6622245	6623064
chr7	6652318	6655611
chr7	44962513	44963246
chr7	50159176	50159390
chr7	50399869	50400702
chr7	70789909	70791000
chr7	73312829	73313444
chr7	74787990	74789285
chr7	76329549	76329757
chr7	76516080	76516464
chr7	78019135	78020226
chr7	94664298	94664552
chr7	98205332	98205881
chr7	99419345	99419666
chr7	100493558	100493975
chr7	101232388	101232931
chr7	102248386	102249354
chr7	102321275	102321759
chr7	128350873	128352562
chr7	129169249	129169552
chr7	149224164	149224745
chr7	149225819	149226104
chr7	149431456	149432803
chr7	149474288	149474987
chr7	149764565	149766133
chr7	150396549	150398141
chr7	150720327	150720930
chr7	151013595	151014245
chr7	151122833	151123677
chr7	151381377	151382450
chr7	154892693	154892920
chr7	155780909	155781132
chr7	157416101	157416314
chr7	159030488	159031625
chr8	1701274	1701593
chr8	1785102	1785763
chr8	2001080	2003206
chr8	11563828	11564925
chr8	23702326	23703078
chr8	27287615	27288084
chr8	37841329	37842413
chr8	96144536	96145747
chr8	141209099	141209346
chr8	141210918	141211383
chr8	142544265	142544801
chr8	143250196	143250573
chr8	143261618	143262144
chr8	143275828	143276905
chr8	143295761	143297105
chr8	143790632	143790870
chr8	143916103	143926154
chr8	144115351	144116534
chr8	144449969	144450759
chr8	144522126	144523298
chr8	144807326	144808458
chr8_KI270816v1_alt	267679	267917
chr8_KI270821v1_alt	184456	186582
chr8_KI270900v1_alt	310541	310860
chr8_KI270926v1_alt	113936	114255
chr8_KI270926v1_alt	197760	198421
chr9	21970915	21971191
chr9	22005889	22006230
chr9	33044248	33044614
chr9	34370776	34372904
chr9	34400840	34401084
chr9	92715015	92715426
chr9	93317832	93318048
chr9	96027385	96028023
chr9	98087418	98088110
chr9	127789331	127789552
chr9	127921691	127922091
chr9	129890072	129890436
chr9	130433207	130434061
chr9	130681027	130682258
chr9	132240935	132242542
chr9	132589200	132590853
chr9	133255615	133256444
chr9	133331839	133332337
chr9	133332496	133332734
chr9	133579006	133579482
chr9	134439471	134439800
chr9	134842308	134842629
chr9	135487992	135488221
chr9	135792036	135792248
chr9	136011487	136012075
chr9	136250165	136250442
chr9	136251663	136252583
chr9	136423011	136424079
chr9	137007503	137007753
chr9	137217298	137217540
chr9	137272748	137273000
chrX	299048	299365
chrX	304868	305161
chrX	330664	335233
chrX	644089	644902
chrX	1386366	1386816
chrX	25002121	25006090
chrX	47623644	47623965
chrX	48831180	48832417
chrX	49166069	49166733
chrX	49191379	49191948
chrX	53088289	53088851
chrX	68840336	68840715
chrX	153347318	153347995
chrX	153803209	153804898
chrX	154506659	154506874
chrY	299048	299365
chrY	304868	305161
chrY	330664	335233
chrY	644089	644902
chrY	1386366	1386816
chr13_KN538371v1_fix	18391	19294
chr13_KN538371v1_fix	42157	42366
chr14_KZ208920v1_fix	382087	382917
chr15_KN538374v1_fix	3545444	3545725
chr15_KN538374v1_fix	4340851	4341348
chr15_KQ031389v1_alt	359620	360117
chr16_KQ090026v1_alt	32307	32834
chr16_KV880768v1_fix	913569	914971
chr17_KV766196v1_fix	38589	38836
chr17_KV766196v1_fix	40388	40904
chr18_KQ090028v1_fix	349166	349380
chr1_KN196472v1_fix	131278	133361
chr1_KN538361v1_fix	253163	253372
chr22_KQ759762v1_fix	66716	67707
chr8_KZ208915v1_fix	1783191	1784288
chr9_KN196479v1_fix	81708	82537
chr9_KN196479v1_fix	157933	158431
chr9_KN196479v1_fix	158590	158828
