# Supplementary material for: Investigating the role of CpG islands and DNA methylation at 3′UTRs in cancer
Source: Life Sci Alliance. 2026 Jul 24;9(10):e202503234. doi: 10.26508/lsa.202503234 (PMC13401056; doi:10.26508/lsa.202503234)
Supplement: Supplementary file 2 [file LSA-2025-03234_TableS2.xlsx]

## Sheet: Sheet1
	Table S3: Role of genes associated with top 10 3’UTR CGI differentially methylated regions in breast cancer and hepatocellular carcinoma.
	Gene	Role in breast cancer (or other cancer)	Reference
	URAD	N/A	N/A
	CHFR	Identified as a tumour supressor gene in breast cancer and numerous other cancers.	PMID: 24375389
	CBX8	Upregulated in breast cancer and other cancers. High expression indicates poor prognosis.	PMID: 27346354
	CCND1	Upregulated in breast cancer.	PMID: 35784572
	TSPAN10	TSPAN family of proetins have been associated with cancer.	PMID: 38649381
	TTC22	Roles in colon and pancreatic cancer.	PMID: 35798874 PMID: 38034483
	THRA	Mutations identified in breast cancer and other cancers.	PMID: 12668276
	SPG7	N/A	N/A
	MEX3A	Upregulated in breast cancer and other cancers, and is associated with cancer progression.	PMID: 37433992
	GDF7	N/A	N/A
	Gene	Role in hepatocellular carcinoma (or other cancer)	Reference
	PITX1	Dysregulated in hepatocellular carcinoma and numerous cancers.	PMID: 37841446
	SIX2	High expression associated with shorted overall survival in hepatocellular carcinoma.	PMID: 31564506
	GABRD	Upregulated in hepatocellular carcinoma and other cancers.	PMID: 31277598 PMID: 37124892
	RTP5	Low expression associated with poor prognosis in skin cancer.	PMID: 33823876
	MGAT5B	Upregulated in hepatocellular carcinoma and other cancers.	PMID: 27136596
	RFLNB	N/A	N/A
	KCNQ2	N/A (there is a paper on biorxiv).
	TERT	Upregulated in hepatocellular carcinoma and most cancers. Frequently mutated in cancers.	PMID: 33946181 PMID: 35159075
	ST8SIA5	Low expression linked to poor survival in patients with colon cancer.	PMID: 34975914
	PRDM16	Act as an oncogene in hepatocellular carcinoma.	PMID: 39137651
