# Supplementary material for: Investigating the role of CpG islands and DNA methylation at 3′UTRs in cancer
Source: Life Sci Alliance. 2026 Jul 24;9(10):e202503234. doi: 10.26508/lsa.202503234 (PMC13401056; doi:10.26508/lsa.202503234)
Supplement: Supplementary file 3 [file LSA-2025-03234_TableS3.xlsx]

## Sheet: Sheet1
	Table S2:Role of genes associated with top 10 differentially methylated 3’UTR CGI probes in breast cancer and hepatocellular carcinoma.
	Gene	Role in breast cancer (or other cancer)	Reference
	PRDM13	High expression in high-risk breast cancer. Over expressed in many cancers.	PMID: 36982660
	LPAR5	Upregulated in breast cancer.	PMID: 37372960
	CACNA1I	Upregulated in breast cancer.	PMID: 26147197
	TTC22	Downregulated in colon cancer, but the level positively associated with the risk of colon cancer metastasis.	PMID: 38034483
	SNX20	Associated with the level of immune infiltration in several types of cancer.	PMID: 34764676
	SPG7	N/A	N/A
	RAB11B	Involved in breast cancer brain metastasis.	PMID: 32541798
	TRIM72	Antitumor effects in breast cancer.	PMID: 35324524
	ZNF837	N/A	N/A
	Gene	Role in hepatocellular carcinoma (or other cancer)	Reference
	UBALD1	N/A	N/A
	PITX1	Dysregulated in hepatocellular carcinoma and numerous cancers.	PMID: 37841446
	UBE2J2	Upregulated in hepatocellular carcinoma.	PMID: 29069742
	SOX8	Upregulated in hepatocellular carcinoma and other cancers.	PMID: 32307911
	KCNQ2	N/A	N/A
	ST8SIA5	Low expression linked to poor survival in patients with colon cancer.	PMID: 34975914
